# Supplementary material for: Genetic Variations Strongly Influence Phenotypic Outcome in the Mouse Retina
Source: PLoS One. 2011 Jul 14;6(7):e21858. doi: 10.1371/journal.pone.0021858 (PMC3136482; doi:10.1371/journal.pone.0021858)
Supplement: Table S1 — Standardized Microarray Expression Data Averaged by Strain. Standardized microarray expression data is shown for both E18.5 and P30.5 time points with expression values averaged by strain. (XLS) [file pone.0021858.s002.xls]

## Sheet: E18.5 Timepoint
Standardized Microarray Expression Data at E18.5 Averaged by Strain
Affymetrix ID	C57BL6/J Standardized Expression	NOD.NON-H2-NB1 Standardized Expression	CAST/EiJ Standardized Expression	AKR/J Standardized Expression
1416173_at	0.635068	0.524406	-1.76307	0.17709
1416262_at	0.526441	0.467042	-1.77861	0.263997
1416402_at	0.630805	0.326993	-1.77518	0.478897
1417434_at	0.366728	0.539079	-1.77129	0.25539
1417533_a_at	0.391014	0.323454	-1.78074	0.494496
1417667_a_at	0.207124	0.255017	-1.73332	0.835213
1417871_at	0.5254	0.297751	-1.78076	0.532057
1417952_at	0.255572	0.107824	-1.72915	0.697996
1418144_a_at	0.589703	0.311428	-1.77417	0.321472
1418206_at	0.760692	0.299022	-1.75102	0.229611
1418293_at	0.594492	0.374581	-1.78155	0.3723
1418469_at	0.533157	0.247115	-1.77575	0.443447
1418534_at	0.11304	0.232197	-1.72476	0.748719
1418667_at	0.746976	0.608	-1.71053	-0.0262097
1418714_at	0.816795	0.382547	-1.70787	-0.0106788
1418774_a_at	0.255529	0.472517	-1.77556	0.595087
1418947_at	0.133342	1.01453	-1.65288	0.46862
1419024_at	0.72839	0.219289	-1.74353	0.577869
1419255_at	0.168247	0.404065	-1.73994	0.806704
1419469_at	-0.355542	0.763447	-1.31726	1.21036
1419749_at	0.199239	0.44445	-1.74331	0.793799
1419896_at	0.850625	-0.129661	-1.60454	0.825661
1420422_at	0.505955	0.766256	-1.73854	0.346294
1420429_at	0.542702	0.367558	-1.78512	0.414594
1420747_at	0.565079	0.555939	-1.63896	0.78399
1420886_a_at	0.391102	0.252225	-1.77339	0.564324
1421100_a_at	0.74072	0.32149	-1.75881	0.425604
1421133_at	0.751032	0.478527	-1.75221	0.253394
1421147_at	0.704884	0.356558	-1.75544	0.183266
1421534_at	0.655644	0.554375	-1.72207	-0.0322332
1422094_a_at	0.483678	0.570067	-1.78093	0.313782
1422126_a_at	0.53775	0.350966	-1.73458	0.0904209
1422472_at	0.413662	0.667073	-1.77273	0.376947
1422679_s_at	0.516413	0.492151	-1.78525	0.353927
1422715_s_at	0.535962	0.475185	-1.78408	0.334941
1422885_at	0.891253	0.30454	-1.71276	0.107231
1423044_at	0.455564	0.473301	-1.78794	0.392574
1423071_x_at	-0.209247	0.164153	-1.57202	1.08287
1423074_at	0.385853	0.291886	-1.77613	0.612642
1423131_at	0.5463	0.531064	-1.77766	0.265702
1423266_at	0.321551	0.445796	-1.78302	0.469773
1423285_at	0.819045	0.386874	-1.74218	0.283908
1423314_s_at	0.561329	0.577124	-1.77462	0.307705
1423482_at	0.533251	0.314479	-1.76716	0.271007
1423661_s_at	0.550798	0.516722	-1.77704	0.254663
1424020_at	0.488008	0.676993	-1.76694	0.289008
1424214_at	-0.473978	0.249928	-1.48536	1.00561
1424271_at	0.636949	0.000738139	-1.67542	0.166154
1424336_at	0.60554	0.555488	-1.77036	0.255039
1424400_a_at	0.0809913	0.284905	-1.55594	-0.0307703
1424474_a_at	0.474648	0.46846	-1.78816	0.404345
1424575_at	0.778888	0.190438	-1.70532	0.0695742
1424604_s_at	0.0934528	0.0735225	-1.68093	0.841592
1424755_at	0.358856	0.37995	-1.76084	0.282945
1424780_a_at	0.363816	0.431858	-1.78561	0.458017
1424781_at	0.338427	0.292846	-1.77394	0.574626
1425050_at	0.0265315	0.871415	-1.70465	0.337269
1425054_a_at	0.158957	0.418748	-1.76043	0.570691
1425421_at	0.597082	0.542873	-1.77131	0.392986
1425455_a_at	0.271062	0.264743	-1.76182	0.63382
1426221_at	-0.128274	0.00782453	-1.37968	0.0591344
1426389_at	0.288332	-0.132125	-1.52572	0.121827
1426607_at	0.0689248	0.627618	-1.62909	0.972521
1426755_at	0.412987	-0.0330374	-1.71326	0.712641
1426896_at	0.756572	0.274445	-1.73689	0.145129
1426917_s_at	0.645632	0.637869	-1.71796	-0.0382351
1426973_at	0.148916	0.540961	-1.76241	0.580556
1427141_at	0.317421	1.05369	-1.65768	0.141724
1427278_at	0.727675	0.0130664	-1.69971	0.232999
1427541_x_at	0.491941	0.816925	-1.7197	0.0491125
1427809_at	1.01203	-0.120485	-1.6368	0.419869
1427893_a_at	0.623811	0.573941	-1.75002	0.0939681
1427946_s_at	-0.138261	0.2353	-1.64911	0.803334
1428010_at	0.732595	0.635618	-1.73004	0.200922
1428156_at	0.602901	0.666469	-1.74967	0.151689
1428230_at	0.00457625	0.858652	-1.6006	0.831783
1428410_at	0.391663	0.503382	-1.78731	0.427689
1428729_at	0.727872	-0.182824	-1.67008	0.64839
1428761_a_at	0.634072	0.772398	-1.71381	0.0615013
1428968_at	0.533601	0.588769	-1.77486	0.273303
1429019_s_at	0.380748	0.286045	-1.77682	0.56028
1429152_at	0.188676	0.927312	-1.69872	0.447983
1429188_at	0.424959	0.430121	-1.77899	0.315712
1429240_at	0.84202	0.580721	-1.69232	-0.0287305
1429281_at	0.763894	0.434698	-1.75201	0.325767
1429331_at	0.793944	0.548532	-1.72871	0.139554
1429463_at	0.387468	0.779403	-1.74392	0.156909
1429484_at	0.751715	0.26641	-1.7577	0.347693
1429488_at	0.572941	0.622663	-1.75942	0.160407
1429526_at	0.606048	0.668192	-1.752	0.274833
1429530_a_at	0.47926	0.648333	-1.77255	0.317319
1429593_at	0.599853	0.676119	-1.75021	0.297822
1429701_at	0.595601	0.431863	-1.72929	0.684102
1429879_at	0.553606	0.497327	-1.77166	0.205978
1429883_at	0.64094	0.648687	-1.74996	0.223662
1429897_a_at	0.436789	0.0179494	-1.72809	0.713813
1429909_at	0.930368	0.123208	-1.68443	0.11179
1430053_a_at	0.127743	0.326229	-1.74476	0.644807
1430073_at	-0.325673	1.02281	-1.36489	0.951092
1430075_at	0.618178	0.710872	-1.72709	0.357878
1430097_at	0.471733	0.568422	-1.77894	0.461165
1430137_at	0.734714	0.512938	-1.73877	0.0825037
1430152_at	0.752288	0.364984	-1.75218	0.196714
1430300_at	0.329873	0.770941	-1.74964	0.436436
1430303_at	0.528664	0.315164	-1.76505	0.662429
1430328_at	0.845502	0.607957	-1.69188	0.230227
1430404_at	0.494191	0.798557	-1.73521	0.289224
1430618_at	1.00138	-0.00234797	-1.65813	0.205825
1430622_at	0.732529	0.692072	-1.71441	0.185223
1430694_at	0.900292	0.421031	-1.6908	-0.0215732
1430774_at	0.620437	0.692278	-1.71446	0.44144
1430791_at	0.647428	0.698533	-1.73059	0.301832
1430876_at	0.720162	0.513833	-1.74359	0.408711
1430933_at	0.00888919	0.797607	-1.69329	0.216134
1430940_at	0.697462	0.678717	-1.72897	0.150643
1430942_at	0.556091	0.592465	-1.76622	0.43021
1430986_at	0.306029	0.185216	-1.7194	0.898245
1431023_at	0.689185	0.637866	-1.74045	0.248697
1431195_at	0.494123	0.875394	-1.68902	-0.0472449
1431239_at	0.832618	0.533784	-1.71244	0.0515599
1431326_a_at	0.383958	0.945144	-1.69179	0.0561461
1431405_a_at	0.588235	0.716503	-1.7141	-0.0389183
1431514_at	0.569654	0.816218	-1.70567	0.00360739
1431880_at	0.631482	0.790232	-1.70917	0.227952
1431935_at	0.972048	-0.0576973	-1.62018	0.651016
1432294_at	0.611463	0.609587	-1.76201	0.228612
1432713_at	0.698273	0.612641	-1.74398	0.246776
1432968_at	0.497514	0.841584	-1.72343	0.200712
1433147_at	0.717557	0.442825	-1.76258	0.278694
1433481_at	0.137263	0.314381	-1.73362	0.80703
1433598_at	0.726724	0.68322	-1.71879	0.114739
1433745_at	0.337428	0.397295	-1.78169	0.577347
1433757_a_at	0.516317	0.58961	-1.77597	0.274961
1433758_at	0.638383	0.649177	-1.74721	0.15029
1434166_at	0.688365	0.319028	-1.76506	0.274145
1434333_a_at	0.198029	0.458582	-1.76926	0.580963
1434493_at	0.49147	0.65882	-1.76552	0.212489
1434497_at	0.5861	0.538212	-1.76521	0.169639
1434548_at	0.399	0.361513	-1.77963	0.618513
1434568_at	0.380109	0.649578	-1.77077	0.262562
1434857_at	0.399057	0.521482	-1.78671	0.459135
1434868_at	0.681611	0.420519	-1.77063	0.336849
1434977_at	0.29427	0.298767	-1.75285	0.778768
1435053_s_at	0.294915	0.373126	-1.77633	0.507749
1435171_at	-0.00326096	-0.186686	-1.47632	0.38738
1435462_at	0.716936	0.569764	-1.74552	0.161258
1435514_at	0.584218	0.501635	-1.77564	0.254812
1435602_at	0.33505	0.755298	-1.73536	0.101381
1435636_at	0.353585	0.623688	-1.76809	0.548973
1435645_at	0.560219	0.273129	-1.7774	0.530351
1435744_at	0.535095	0.831607	-1.70719	0.0126847
1435806_at	0.602383	0.563444	-1.76771	0.383868
1435909_at	0.627011	0.72308	-1.68762	-0.130407
1435948_at	0.360071	0.60247	-1.76887	0.239743
1435984_at	0.62558	0.650895	-1.75261	0.237593
1436107_at	0.632995	0.51935	-1.76455	0.186591
1436221_at	0.566995	0.87159	-1.6949	0.0466124
1436294_at	0.298575	0.682721	-1.77016	0.40166
1436524_at	0.10596	0.427386	-1.74561	0.496151
1436533_at	0.692982	0.269179	-1.7604	0.277193
1436549_a_at	0.716959	0.68314	-1.71614	0.0480287
1436669_at	0.778275	0.603641	-1.67585	0.445505
1436670_x_at	0.689351	0.603381	-1.67404	0.568558
1436731_at	1.01446	0.233063	-1.67682	0.135025
1436735_at	0.677076	0.570316	-1.75082	0.141628
1436767_at	0.726019	0.579414	-1.74383	0.227999
1437029_at	0.40157	0.469589	-1.78785	0.429649
1437066_at	0.5145	0.448764	-1.78117	0.293107
1437128_a_at	0.602257	0.548601	-1.77073	0.243978
1437159_at	0.44083	0.60346	-1.75296	0.596752
1437168_at	0.651459	0.506159	-1.74276	0.0570074
1437184_at	0.610583	0.558017	-1.76984	0.337655
1437288_at	0.307349	0.276266	-1.7684	0.60054
1437537_at	0.197298	0.233286	-1.66297	1.05311
1437542_at	0.446431	0.201745	-1.76629	0.472093
1437660_at	0.527673	0.603971	-1.76582	0.45416
1437700_at	0.369283	0.877137	-1.69123	0.482297
1437822_at	1.04771	0.3655	-1.65363	0.171696
1437865_at	0.604154	0.685005	-1.72291	0.444118
1437879_at	0.327603	0.45807	-1.78339	0.450718
1437896_at	0.941471	0.280369	-1.70698	0.200361
1437926_at	0.581763	0.307896	-1.7802	0.421545
1437933_at	0.882273	0.25413	-1.69557	0.0288691
1438034_at	0.72989	0.478903	-1.7567	0.304014
1438041_at	0.467444	0.627098	-1.77642	0.348088
1438233_at	0.641324	0.515051	-1.76754	0.384507
1438235_at	0.731143	0.475091	-1.75501	0.20703
1438239_at	0.965911	0.279786	-1.68614	0.064193
1438284_at	0.997052	0.180539	-1.68267	0.337283
1438285_at	0.294259	0.459585	-1.77477	0.6354
1438443_at	0.471679	0.502738	-1.78671	0.441805
1438466_at	0.670346	0.600149	-1.7199	-0.0316536
1438496_a_at	0.758292	-0.0112936	-1.71446	0.390233
1438504_x_at	0.368968	0.0686773	-1.73396	0.726548
1438543_at	0.77247	0.232312	-1.65909	0.764582
1438643_at	0.440386	0.673548	-1.76755	0.241529
1438702_at	0.110613	-0.137822	-1.6174	0.807781
1438816_at	0.687145	0.484071	-1.76545	0.30597
1438871_at	0.713462	0.633258	-1.73319	0.117961
1438890_at	0.761181	0.594519	-1.73106	0.178994
1438891_at	0.634049	0.444351	-1.77267	0.439807
1438943_x_at	0.400339	0.440072	-1.78777	0.497957
1439059_at	0.630908	0.566315	-1.72655	0.547666
1439093_at	0.633226	0.713071	-1.73601	0.174006
1439097_at	0.928318	0.488181	-1.66789	0.333611
1439198_at	0.625853	0.626233	-1.7574	0.252214
1439218_at	0.51148	0.729916	-1.73662	0.430834
1439233_at	0.74271	0.534349	-1.7361	0.376884
1439251_at	-0.238048	-0.136322	-1.43952	1.22901
1439305_at	0.820719	0.598573	-1.71027	0.165248
1439511_at	0.641184	0.156766	-1.75654	0.577879
1439517_at	0.45864	0.672297	-1.76925	0.276143
1439638_at	0.631374	0.607506	-1.75597	0.171422
1439643_at	0.583125	0.534074	-1.77454	0.398282
1439678_at	0.623593	0.495839	-1.77392	0.373682
1439705_at	0.734751	0.476236	-1.74672	0.407175
1439846_at	0.459038	0.110345	-1.75298	0.548727
1439847_s_at	0.66357	0.217506	-1.761	0.330136
1439852_at	-0.352024	0.225826	-1.51331	1.12878
1439886_at	0.600787	0.487454	-1.77854	0.344593
1439895_at	0.55681	0.682655	-1.73793	0.448351
1440016_at	0.880057	0.145921	-1.7174	0.434338
1440020_at	0.616991	0.673154	-1.74927	0.208933
1440033_at	1.01334	0.354239	-1.63048	0.409521
1440068_at	0.732199	0.446897	-1.75913	0.316696
1440095_at	0.768987	0.421912	-1.74899	0.18976
1440259_at	0.556773	0.639468	-1.766	0.284323
1440263_at	0.633669	0.498288	-1.61274	0.803276
1440332_at	0.626205	0.824844	-1.69949	0.0595438
1440383_at	0.519916	0.779263	-1.71127	-0.0274946
1440397_at	-0.0761042	0.451774	-1.64173	1.01603
1440439_at	0.642046	0.720993	-1.732	0.189304
1440443_at	0.329656	-0.211375	-1.46011	1.30907
1440459_at	0.603265	0.0642686	-1.74641	0.536306
1440475_at	0.377954	0.764716	-1.75381	0.235666
1440551_at	0.618023	0.691048	-1.74452	0.251933
1440595_at	0.377384	0.076269	-1.69394	0.94663
1440609_at	0.797041	0.497758	-1.73632	0.172441
1440624_at	0.56424	0.756721	-1.73826	0.222252
1440691_at	0.63753	-0.180705	-1.59667	0.99532
1440755_at	0.776639	0.301302	-1.74446	0.476055
1440764_at	0.606546	0.391706	-1.76545	0.567392
1440765_at	0.0773324	0.309116	-1.72734	0.759183
1440781_at	0.474424	0.614748	-1.74283	0.596946
1440803_x_at	0.339666	0.683417	-1.76282	0.234899
1440862_at	0.697175	0.482612	-1.76216	0.235397
1440959_s_at	0.51446	0.446498	-1.78634	0.366234
1441050_at	0.494276	0.853368	-1.6983	0.377489
1441141_at	0.706285	0.557728	-1.75106	0.19216
1441148_at	0.668221	0.56171	-1.75997	0.26778
1441161_at	1.01362	0.139811	-1.6768	0.214744
1441172_at	0.585884	0.653576	-1.75478	0.351286
1441212_at	0.644698	0.590332	-1.7587	0.208262
1441233_at	0.898725	0.354803	-1.7137	0.339122
1441268_at	0.853213	0.316415	-1.71255	0.057334
1441349_at	0.794485	0.508628	-1.73506	0.159536
1441362_at	0.460334	0.80866	-1.72953	0.365982
1441462_at	0.715632	0.601166	-1.73708	0.311883
1441498_at	0.712322	0.401469	-1.73918	0.54839
1441535_at	0.461292	0.688414	-1.7575	0.444962
1441561_at	1.07265	0.289195	-1.64693	0.222479
1441577_at	0.18186	0.94362	-1.67813	0.508362
1441608_at	0.525942	0.0999413	-1.70572	0.872263
1441624_at	0.581271	0.675213	-1.75545	0.24198
1441656_at	0.604932	0.613577	-1.73691	0.489821
1441794_at	0.808143	0.633397	-1.70516	0.0905957
1441845_at	0.422561	0.772029	-1.74939	0.202774
1441905_x_at	0.835415	0.633419	-1.68817	-0.00626197
1441994_at	0.0176767	1.17042	-1.59582	0.209464
1442005_at	0.664854	0.371878	-1.75309	0.146296
1442044_at	0.788791	0.388122	-1.74904	0.2393
1442058_s_at	0.618127	0.64133	-1.72368	-0.0206817
1442070_at	0.725991	0.363342	-1.75716	0.457
1442071_at	0.794345	0.391975	-1.74365	0.37805
1442087_at	0.661429	0.31426	-1.71423	0.724556
1442095_at	0.48356	0.410062	-1.7875	0.487923
1442163_at	0.605027	0.664796	-1.74849	0.339857
1442248_at	0.612366	0.806222	-1.71227	0.143495
1442270_at	0.446963	0.612543	-1.77319	0.471123
1442363_at	0.339375	0.657373	-1.76724	0.257326
1442399_at	0.672078	0.524216	-1.7441	0.475883
1442406_at	0.748228	0.689771	-1.70977	0.181397
1442416_at	0.673639	0.555861	-1.72005	-0.0360869
1442453_at	0.690801	0.420972	-1.7678	0.379415
1442603_at	0.621207	0.812076	-1.706	0.0771079
1442679_at	0.667627	0.656352	-1.74238	0.21379
1442752_at	0.437339	0.88096	-1.71681	0.145344
1442782_at	0.754043	0.696388	-1.70651	0.100606
1442811_at	0.639125	0.722428	-1.72977	0.253888
1443007_at	0.248672	0.694207	-1.76335	0.338696
1443029_at	0.375239	0.874804	-1.7236	0.162604
1443053_at	0.906331	0.485378	-1.70024	0.106566
1443114_at	0.864529	0.070999	-1.63029	0.764721
1443128_at	0.507635	0.619435	-1.73254	0.597355
1443156_at	0.682392	0.74067	-1.71534	0.164238
1443210_at	0.627677	0.317265	-1.6989	-0.0322193
1443273_at	0.676901	0.670913	-1.72817	0.318207
1443315_at	0.491395	0.487833	-1.73466	0.713995
1443436_at	0.952636	0.484987	-1.68153	0.121786
1443535_at	0.66661	0.70141	-1.72806	0.259545
1443546_at	0.720275	0.616208	-1.71865	0.38437
1443573_at	1.04844	0.315314	-1.64747	0.29507
1443630_at	0.740245	0.480705	-1.75451	0.254374
1443772_at	0.349696	0.776575	-1.73664	0.495517
1444020_at	0.425136	0.557902	-1.78418	0.35704
1444037_at	0.81214	0.528388	-1.71659	0.0399595
1444126_at	0.844942	-0.0932365	-1.68382	0.528159
1444199_at	0.458483	0.366297	-1.75566	0.200851
1444337_at	0.657768	0.663025	-1.74314	0.214742
1444371_at	1.06637	0.129315	-1.62247	0.461046
1444443_at	0.616848	0.640995	-1.75622	0.256541
1444458_at	0.96406	0.452485	-1.6809	0.184565
1444538_at	0.712623	0.431624	-1.7457	0.103819
1444545_at	0.68676	0.518225	-1.76174	0.301727
1444591_at	0.640833	0.611013	-1.75727	0.26394
1444620_at	0.746848	0.148914	-1.74452	0.333538
1444693_at	0.128575	0.229189	-1.67858	1.00757
1444726_at	0.650154	0.712817	-1.70561	-0.0538309
1444735_at	0.548047	0.242707	-1.77265	0.581447
1444777_at	0.450747	0.926325	-1.69258	0.267628
1444806_at	0.888591	0.406953	-1.71316	0.315267
1444856_at	0.738751	0.688514	-1.71427	0.15517
1444876_at	1.06238	0.370723	-1.63997	0.210682
1445111_at	0.781706	0.585193	-1.72234	0.269507
1445152_at	0.574899	0.603086	-1.76443	0.394696
1445204_at	0.651501	0.620652	-1.75317	0.263473
1445361_at	0.762147	0.444716	-1.73791	0.0922714
1445387_at	0.827573	0.53486	-1.65435	0.499213
1445534_at	0.540248	0.395061	-1.78519	0.380178
1445695_at	0.686951	0.449907	-1.73561	0.0404617
1445718_at	0.643148	0.741379	-1.72436	0.222543
1445881_at	0.771393	0.156389	-1.74501	0.436024
1445928_at	0.735276	0.725368	-1.70337	0.155261
1445941_at	0.341215	0.819142	-1.70508	0.552481
1446014_at	0.758232	0.526043	-1.73479	0.36198
1446288_at	0.719585	0.688084	-1.718	0.0878575
1446295_at	0.955375	-0.114671	-1.65157	0.31142
1446319_at	0.668815	-0.0259789	-1.72067	0.611222
1446324_at	0.61789	0.69281	-1.72668	0.395449
1446386_at	0.71456	0.581867	-1.72732	0.408282
1446392_at	0.465122	0.840284	-1.68023	0.490873
1446417_at	0.658221	0.679076	-1.73545	0.113756
1446445_at	0.736248	0.554585	-1.74485	0.189471
1446481_at	0.914027	0.0408229	-1.67965	0.561146
1446524_at	0.642291	0.614589	-1.75454	0.310129
1446525_at	-0.386372	-0.00761422	-1.40013	1.27181
1446557_at	0.89879	0.403016	-1.70659	0.0694143
1446560_at	0.220713	0.258494	-1.52062	1.23831
1446593_at	0.646248	0.686836	-1.73012	0.33725
1446627_at	0.718151	0.136357	-1.74922	0.500502
1446750_at	0.681003	0.693946	-1.71611	0.0101926
1446953_at	0.591264	0.634186	-1.75822	0.352842
1446972_at	0.754895	0.679398	-1.71058	0.0918267
1447231_at	0.551957	0.141249	-1.76092	0.581485
1447240_at	0.640085	0.58985	-1.76092	0.249006
1447241_at	0.843269	0.582572	-1.70299	0.212542
1447415_at	1.05961	0.318858	-1.64562	0.25967
1447783_x_at	-0.0888174	0.590597	-1.70753	0.5836
1448040_at	0.744964	0.551799	-1.73528	0.0904157
1448218_s_at	0.392179	0.707031	-1.76559	0.274125
1448360_s_at	0.669873	0.466084	-1.76822	0.254683
1448439_at	0.216245	0.0598156	-1.70904	0.683943
1448440_x_at	0.316247	-0.136628	-1.66349	0.660735
1448735_at	0.576404	0.700063	-1.73154	0.0327164
1448894_at	0.311713	0.0698657	-1.69749	0.383503
1448909_a_at	0.514401	0.524389	-1.78269	0.318322
1449089_at	0.500342	0.36037	-1.78636	0.450382
1449370_at	0.798327	0.505673	-1.73599	0.214375
1449480_at	0.56409	0.472082	-1.7823	0.328276
1449629_s_at	0.591163	0.45323	-1.77845	0.286961
1450686_at	0.262523	0.290865	-1.7591	0.715021
1450720_at	0.390829	0.429175	-1.78526	0.553547
1450933_at	0.48197	0.717331	-1.75957	0.287505
1450997_at	0.4882	0.330258	-1.78472	0.466789
1451160_s_at	0.083795	-0.138381	-1.60717	0.901956
1451367_at	0.504018	0.507804	-1.78567	0.381002
1451381_at	-0.154096	-0.226135	-1.48087	0.942964
1451444_s_at	0.659696	0.681854	-1.73116	0.31115
1451555_at	0.623621	0.770089	-1.72163	0.152144
1451745_a_at	0.399887	0.232339	-1.76948	0.50394
1451975_at	0.463695	0.507899	-1.75143	0.111141
1452104_at	0.890968	0.497341	-1.69878	0.266538
1452125_at	0.456387	0.708382	-1.75999	0.384735
1452254_at	0.29074	0.391336	-1.74555	0.805487
1452262_at	0.531182	0.473064	-1.78569	0.394133
1452402_at	0.645244	0.641738	-1.74798	0.301734
1452611_at	0.721888	0.30745	-1.76332	0.313581
1452696_a_at	0.894115	0.0317683	-1.66798	0.104564
1452882_at	0.682813	0.228627	-1.76505	0.397089
1452977_at	0.53647	0.157014	-1.76406	0.499285
1453024_at	0.783	0.288897	-1.7076	0.0133182
1453189_at	0.559228	0.399817	-1.78463	0.442089
1453308_at	0.414555	0.469511	-1.78433	0.546673
1453322_at	0.747213	0.588945	-1.72713	0.328555
1453329_s_at	-0.315836	0.649401	-1.62588	0.648746
1453384_at	0.547228	0.632305	-1.7678	0.330181
1453424_at	0.685735	0.510737	-1.76195	0.23507
1453582_at	0.670839	0.427674	-1.77203	0.345373
1453668_at	0.70538	0.698676	-1.71358	0.0322489
1453852_at	0.771469	0.6614	-1.70597	0.23591
1454031_at	0.802261	0.00322707	-1.70892	0.569712
1454200_at	1.10511	-0.109288	-1.42222	0.78467
1454283_at	0.823518	0.602837	-1.7084	0.144043
1454286_at	0.658073	0.561227	-1.76049	0.215027
1454557_at	0.895112	-0.0943645	-1.67533	0.455944
1454592_at	0.746479	0.450067	-1.75394	0.344151
1454744_at	0.886817	0.293386	-1.72421	0.2146
1454779_s_at	0.537204	0.591354	-1.74863	0.0736544
1454804_at	0.697702	0.405342	-1.76287	0.438362
1455033_at	0.319806	0.411248	-1.78135	0.568895
1455280_at	0.76895	0.618171	-1.72322	0.150431
1455468_at	0.377308	0.590026	-1.73052	0.715957
1455551_at	0.756712	0.686669	-1.70783	0.0861771
1455600_at	0.225703	0.323621	-1.70802	0.936922
1455653_at	0.817388	0.387528	-1.7371	0.372334
1455667_at	0.786173	0.0643241	-1.72307	0.317717
1455723_at	0.434433	0.713141	-1.76342	0.266575
1455744_at	0.498296	0.443656	-1.73449	0.737125
1455757_at	0.435	0.202366	-1.76826	0.608119
1455781_at	0.602523	0.417662	-1.75744	0.14264
1455799_at	0.73201	0.616405	-1.70286	-0.0694232
1455820_x_at	0.779475	0.515746	-1.72981	0.0763083
1455914_at	0.558887	0.430368	-1.78218	0.473546
1456050_at	1.19083	0.163363	-1.58241	0.226337
1456133_x_at	0.344289	0.272804	-1.77202	0.571341
1456176_x_at	-0.130261	0.52495	-1.69145	0.701573
1456195_x_at	0.40017	0.346264	-1.78343	0.489642
1456215_at	0.440176	0.550073	-1.78118	0.491056
1456232_at	0.915544	-0.0879923	-1.67056	0.358516
1456257_at	0.770589	0.616019	-1.72332	0.15846
1456259_at	0.878308	0.490539	-1.70306	0.0412518
1456320_at	0.921058	0.408491	-1.70302	0.272723
1456370_s_at	0.500828	0.543853	-1.77946	0.275271
1456413_at	0.561775	0.621803	-1.76782	0.323183
1456421_at	0.834393	0.627584	-1.69757	0.132742
1456464_x_at	0.707249	0.557963	-1.72375	-0.0074141
1456655_at	0.615449	0.465958	-1.77637	0.407254
1456668_at	0.89191	0.356167	-1.7194	0.307166
1456808_at	0.576077	0.681743	-1.74099	0.408321
1456816_at	0.621449	0.735435	-1.71058	0.382172
1456880_at	0.777466	0.649049	-1.70584	0.252309
1456917_at	0.545457	0.696431	-1.75534	0.303701
1456918_at	0.596971	0.592508	-1.76757	0.313028
1456983_at	0.620427	0.400011	-1.74434	0.63612
1457010_at	0.669375	0.597614	-1.75286	0.289043
1457028_at	1.06953	0.0305793	-1.64169	0.188965
1457111_at	0.620619	0.646436	-1.754	0.274159
1457184_at	0.529123	0.589978	-1.76711	0.183806
1457260_at	0.362221	0.586943	-1.78011	0.48708
1457275_at	0.757032	0.0822585	-1.71224	0.204782
1457297_at	0.48135	0.270658	-1.77681	0.592646
1457334_at	0.552075	0.649388	-1.76174	0.360209
1457339_at	0.865522	0.502134	-1.67006	0.437478
1457357_at	0.712035	0.279816	-1.76511	0.378433
1457358_at	0.631809	0.561954	-1.76572	0.242917
1457445_at	0.652309	0.473937	-1.77172	0.286952
1457480_at	0.602662	0.607184	-1.76127	0.359469
1457586_at	0.495715	0.807985	-1.72689	0.333505
1457669_x_at	0.622248	0.536242	-1.72102	-0.0389714
1457891_at	0.743441	0.450949	-1.74922	0.154419
1458056_at	0.917615	0.358171	-1.71175	0.170158
1458057_at	0.208233	0.626908	-1.67746	0.86558
1458229_at	0.629493	0.592835	-1.7622	0.245471
1458230_at	0.719948	0.729042	-1.70658	0.17658
1458235_at	0.569321	0.581266	-1.77173	0.365596
1458249_at	0.551602	0.792068	-1.69129	-0.097754
1458282_at	0.616506	0.697258	-1.7422	0.156313
1458338_x_at	0.453496	0.45456	-1.78765	0.388848
1458376_at	0.667358	0.678966	-1.71835	-0.0033184
1458417_at	0.576743	0.739278	-1.73309	0.0855305
1458425_at	0.475342	0.840282	-1.70561	-0.0085236
1458438_at	-0.545135	0.241007	-1.43575	0.683137
1458448_at	0.785587	0.634912	-1.70988	0.060451
1458497_at	0.467266	0.404206	-1.78715	0.508634
1458509_at	0.736797	0.725102	-1.70019	0.0406141
1458585_at	0.192447	0.248852	-1.49924	1.26846
1458779_at	0.854024	0.563712	-1.70595	0.121023
1458843_at	0.570751	0.85887	-1.66816	-0.131089
1458951_at	0.810369	0.612465	-1.70906	0.0868517
1459043_at	0.790887	0.476708	-1.71809	0.00854343
1459143_at	0.77562	0.66469	-1.70786	0.08883
1459144_at	0.951358	0.353812	-1.69453	0.0885827
1459154_at	0.777136	0.645582	-1.71087	0.217225
1459159_a_at	0.825305	0.489927	-1.7061	0.409517
1459196_at	0.63404	0.391081	-1.7779	0.356604
1459349_at	0.646957	0.751523	-1.72126	0.191627
1459391_at	0.76519	0.401268	-1.75222	0.369118
1459403_at	0.83341	0.354742	-1.73929	0.311497
1459433_at	0.479501	0.777288	-1.74128	0.333015
1459457_at	0.927565	0.522376	-1.67844	0.00586333
1459517_at	1.09035	0.0573637	-1.63637	0.317711
1459560_at	0.561894	0.695794	-1.75328	0.288741
1459624_at	0.838926	0.0165755	-1.70627	0.318909
1459632_at	0.569611	0.498524	-1.77583	0.24657
1459649_at	0.599881	0.806487	-1.70212	-0.00826231
1459672_at	0.482208	0.523225	-1.76871	0.189162
1459734_at	0.782848	0.337303	-1.74939	0.401379
1459774_at	0.532584	0.765174	-1.72589	0.387995
1459951_at	0.800397	0.569516	-1.724	0.18549
1460003_at	0.314155	0.392826	-1.7673	0.705536
1460009_at	0.644989	0.331708	-1.756	0.181378
1460035_at	0.980749	0.479178	-1.6673	0.0440008
1460048_at	0.586786	0.798252	-1.71411	0.278939
1460247_a_at	0.735388	0.510294	-1.74326	0.114528
1460329_at	0.494718	0.620539	-1.77185	0.241153
1416363_at	1.12581	0.844429	-1.34523	-0.227277
1417497_at	0.838915	0.656716	-1.67841	-0.0334625
1420342_at	0.901209	0.731839	-1.62643	-0.0622646
1420530_at	0.825548	1.03668	-1.41928	-0.477709
1420863_at	0.0625711	1.67549	-0.810496	-0.689328
1421800_at	0.582433	0.915252	-1.67326	0.150515
1421830_at	0.885707	0.834365	-1.57618	0.0390836
1421907_at	0.224514	1.30843	-1.49246	-0.0885765
1424292_at	1.0565	0.990318	-1.2167	-0.612754
1424340_at	0.697548	0.828476	-1.67794	0.072301
1424466_at	0.324738	0.95082	-1.58448	0.619319
1425362_at	1.07605	0.915947	-1.25401	-0.650335
1425918_at	0.313687	1.33426	-1.40614	-0.360561
1425919_at	0.755029	0.922269	-1.53189	-0.40594
1428044_at	0.974565	0.890971	-1.47535	-0.152525
1428157_at	0.776283	0.737531	-1.68316	0.0295964
1428600_at	0.813537	0.693625	-1.67248	0.23461
1429169_at	1.25285	0.532736	-1.44443	-0.139257
1429232_at	0.907434	0.948049	-1.45672	-0.394615
1429667_at	0.572147	1.05689	-1.59245	-0.115936
1429821_at	0.77809	0.739812	-1.68293	0.10868
1429870_at	0.793875	0.839645	-1.60844	-0.209207
1430058_at	0.783228	0.822378	-1.64579	-0.000174432
1430215_at	1.30562	0.648843	-1.27743	-0.420212
1430298_at	0.923017	1.12935	-1.12225	-0.765562
1430311_at	0.96402	0.855906	-1.48549	0.0270531
1430341_at	0.507178	0.985125	-1.64737	0.229933
1430460_at	0.685753	0.927787	-1.63321	-0.0164202
1430485_at	0.845869	0.631021	-1.69144	0.0730164
1430585_at	0.809096	0.906081	-1.56814	0.0915723
1430808_at	0.721926	0.887042	-1.612	0.217652
1430965_at	0.84886	0.918101	-1.5524	-0.0650794
1431218_at	0.984108	0.683583	-1.5978	-0.101477
1431829_a_at	0.597099	1.06245	-1.58483	-0.0474325
1431960_at	0.91372	0.826398	-1.56656	-0.00612327
1432007_s_at	0.777065	0.762077	-1.67444	0.103095
1432230_at	1.20909	0.322865	-1.54384	0.164567
1432746_at	0.443289	1.42501	-1.18827	-0.0854131
1432931_at	0.782613	0.693541	-1.52406	0.563684
1433209_at	1.02392	0.726102	-1.49504	0.15243
1433338_at	0.972667	0.87527	-1.48347	-0.0804569
1434136_at	0.845011	1.175	-1.21823	-0.624302
1434470_at	0.516298	1.10623	-1.57389	-0.149554
1435046_at	0.081705	1.42844	-1.26119	-0.531476
1436434_at	1.09679	0.553802	-1.57689	-0.0595999
1436457_at	0.269873	1.34061	-1.30524	0.283086
1436637_at	1.28083	0.850714	-0.949809	-0.723863
1436854_at	1.15114	0.913184	-1.18728	-0.591355
1437219_at	1.04137	0.784139	-1.49637	-0.103784
1437426_at	0.800744	0.949087	-1.52854	0.109727
1437431_at	1.0763	0.975557	-1.24262	-0.3089
1437676_at	0.950409	0.78189	-1.57243	-0.0740558
1437790_at	0.944968	0.895006	-1.49287	-0.266025
1437797_at	0.96741	0.412447	-1.60477	0.495494
1437916_at	1.24431	0.885961	-1.0195	-0.483008
1438084_at	0.75326	0.718026	-1.69802	0.0498473
1438282_at	1.18017	0.755397	-1.35025	-0.437745
1438301_at	0.908903	0.805239	-1.57339	-0.211857
1438331_at	0.999491	0.580307	-1.6313	0.0557206
1438592_at	0.522507	1.19139	-1.51178	-0.129855
1438831_at	1.11278	0.472581	-1.57948	0.144729
1438834_at	0.866761	0.800304	-1.57765	0.195344
1438862_at	0.883116	0.638618	-1.67114	0.139561
1438894_at	0.703156	1.1332	-1.46744	-0.183319
1439136_at	1.28667	0.802359	-1.08905	-0.414275
1439139_at	0.624402	1.02726	-1.59692	0.0127069
1439173_at	0.817609	0.821225	-1.61362	-0.175432
1439227_at	0.911358	0.91109	-1.51378	-0.145155
1439231_at	0.718495	1.24232	-1.18328	-0.733718
1439286_at	0.664736	0.869831	-1.66048	0.197856
1439331_at	1.19068	0.701955	-1.2752	0.0605978
1439342_at	0.676257	0.862753	-1.63731	-0.188259
1439509_at	0.997004	0.485201	-1.65976	0.090978
1439580_at	1.20987	0.584172	-1.4543	-0.275313
1439586_at	0.276145	1.18927	-1.48473	0.400018
1439598_at	1.38822	0.656303	-1.07908	-0.559096
1439612_at	0.939331	0.798413	-1.55762	-0.227523
1439639_at	1.58945	0.100949	-1.06199	-0.0513358
1439664_at	0.865934	0.71433	-1.65002	-0.0514353
1439702_at	0.545133	1.20836	-1.47172	-0.00482461
1439861_at	0.867372	0.849	-1.56668	0.100043
1440013_at	1.0203	0.582252	-1.61851	-0.00352884
1440067_at	1.00821	0.824127	-1.4992	-0.141635
1440107_at	0.778582	0.723314	-1.63969	0.362615
1440125_at	0.0541818	1.62346	-0.921078	-0.71507
1440294_at	1.22873	0.515273	-1.47644	-0.0665901
1440373_at	0.806046	0.703394	-1.68394	0.0390629
1440412_at	0.539943	0.988839	-1.63308	0.222843
1440417_at	0.915669	0.845277	-1.53775	-0.281098
1440425_at	0.795348	0.825968	-1.48766	0.414389
1440444_at	1.10938	0.905261	-1.29922	-0.411892
1440464_at	0.896294	0.821151	-1.58445	-0.0275046
1440541_at	0.594998	1.00051	-1.5987	-0.209502
1440571_at	1.22814	0.49894	-1.40269	0.171403
1440611_at	0.720021	0.887678	-1.63864	-0.0476235
1440633_at	0.775355	0.693326	-1.69534	0.208876
1440695_at	0.71009	0.871339	-1.62554	0.2379
1440701_at	0.938289	0.978815	-1.40775	-0.0964829
1440842_at	1.1494	0.569999	-1.50988	0.0569428
1440925_at	0.75071	0.740682	-1.65875	0.331034
1441045_at	1.20331	0.67094	-1.38796	-0.412277
1441046_at	0.663693	0.817155	-1.69037	0.183686
1441121_at	0.942349	0.663779	-1.62987	-0.0735875
1441140_at	0.75036	0.788485	-1.6737	0.116886
1441145_at	0.920058	0.936958	-1.3875	-0.581327
1441386_at	0.853591	0.727009	-1.64983	0.130836
1441452_at	1.06131	0.955729	-1.30242	-0.291935
1441480_at	1.34357	0.255931	-1.41225	0.148611
1441482_at	0.925782	0.58427	-1.66926	0.0445711
1441487_at	1.23022	0.521515	-1.47295	-0.19481
1441544_at	0.922946	0.554056	-1.67925	0.0802257
1441574_at	0.855561	0.839171	-1.5831	0.104442
1441576_at	0.417281	1.04493	-1.53741	0.466283
1441612_at	1.03876	0.655359	-1.57375	0.00129322
1441615_at	0.843548	0.767901	-1.63397	0.130927
1441696_at	0.589867	0.852072	-1.67043	0.348331
1441704_at	1.13066	0.777044	-1.39928	-0.130518
1441732_at	1.48976	0.461422	-1.09587	-0.449852
1441953_at	0.934864	0.942775	-1.45883	-0.106129
1442078_at	1.12327	1.02796	-1.02142	-0.562557
1442102_at	0.514855	0.978195	-1.63394	0.292215
1442221_at	0.918633	0.692623	-1.63165	-0.0731115
1442262_at	0.801942	0.773893	-1.65955	0.0556889
1442276_at	0.383366	1.50574	-1.1198	-0.518643
1442311_at	0.961198	0.679741	-1.59384	0.167009
1442326_at	0.826647	0.918456	-1.56503	-0.15158
1442435_at	0.813497	0.892459	-1.5885	-0.13462
1442491_at	0.579313	1.03017	-1.58157	0.211205
1442511_at	0.528623	0.956798	-1.66928	0.062722
1442516_at	1.21783	0.801446	-1.25748	-0.420619
1442541_at	1.05391	0.748831	-1.48771	0.0236245
1442556_at	0.676489	1.00277	-1.5809	-0.17712
1442581_at	1.15778	0.54761	-1.51085	0.0731389
1442605_at	1.24153	0.454411	-1.49388	-0.0986334
1442680_at	0.859003	0.834057	-1.23472	0.455261
1442858_at	0.520849	1.08441	-1.55059	0.243727
1442880_at	0.8245	0.976519	-1.5082	0.0102329
1442903_at	0.710028	0.743394	-1.6965	0.254886
1442916_at	0.717065	0.782131	-1.67416	-0.0798313
1442945_at	0.659328	0.999858	-1.55737	-0.310706
1443020_at	0.582197	0.89398	-1.68176	0.181576
1443037_at	0.936168	0.677337	-1.6318	-0.0214355
1443075_at	0.846615	0.640501	-1.64572	0.355018
1443083_at	0.924629	0.58292	-1.66456	0.183839
1443166_at	1.30754	0.492706	-1.32596	0.0602862
1443172_at	0.740407	1.04027	-1.50806	-0.306946
1443184_at	1.5079	0.206427	-1.21182	-0.0404753
1443230_at	0.913876	0.926374	-1.48676	-0.306594
1443252_at	1.03854	1.04196	-1.06302	-0.202063
1443263_at	1.00508	0.901429	-1.4363	-0.191985
1443269_at	0.684025	0.801885	-1.69334	0.112712
1443325_at	1.1494	0.566735	-1.52611	-0.167888
1443387_at	1.18422	0.354259	-1.56492	0.120041
1443389_at	1.26935	0.12632	-1.47586	0.349462
1443390_at	0.925875	0.579118	-1.65816	0.228488
1443455_at	0.459952	0.939303	-1.64329	0.418651
1443457_at	0.904486	0.638898	-1.63198	0.274998
1443481_at	1.12743	0.652553	-1.49074	-0.284164
1443513_at	1.23121	0.475789	-1.48538	0.00501858
1443520_at	1.17755	0.476765	-1.51271	0.138653
1443557_at	0.2456	1.55622	-1.06724	-0.13379
1443626_at	0.68562	1.41477	-0.527546	-0.705352
1443697_at	0.504324	1.04471	-1.532	0.383324
1443911_at	0.834055	0.758988	-1.64092	-0.107419
1444114_at	0.718918	0.753099	-1.69888	0.158604
1444144_at	0.872017	0.684486	-1.662	0.0124724
1444151_at	0.565077	1.39349	-1.20651	-0.361496
1444207_at	0.75593	0.896251	-1.61884	-0.0619761
1444231_at	0.699962	0.769715	-1.70018	0.100642
1444245_at	0.99958	0.641445	-1.60802	0.0228851
1444384_at	0.887165	0.960297	-1.48208	-0.0655387
1444408_at	0.97358	0.576427	-1.63961	0.162117
1444411_at	0.770747	1.05072	-1.49216	-0.267552
1444419_at	1.00647	0.784909	-1.48647	0.0871947
1444459_at	1.01544	0.68195	-1.57579	-0.142433
1444472_at	1.059	0.641128	-1.55874	0.047202
1444485_at	0.621786	0.918508	-1.66067	0.108518
1444488_at	0.599407	1.41528	-0.616406	-0.324889
1444540_at	0.743514	0.754121	-1.68677	0.182342
1444639_at	0.836456	1.11357	-1.33418	-0.520781
1444659_at	0.855014	0.767063	-1.57702	0.287754
1444787_at	1.13264	0.679381	-1.46643	-0.0220691
1444788_x_at	1.04253	0.587298	-1.54847	0.248419
1445020_at	0.894696	0.892263	-1.47683	-0.450244
1445090_at	0.90923	0.633683	-1.63116	0.275602
1445110_at	0.988873	0.539834	-1.63869	0.195252
1445135_at	1.1961	0.842715	-1.2411	-0.416982
1445273_at	0.708244	1.24318	-1.31629	-0.221226
1445299_at	0.545938	1.50772	-0.768421	-0.564092
1445390_at	1.01515	0.760294	-1.52433	0.00917456
1445400_at	0.86151	0.835508	-1.59635	-0.106579
1445492_at	0.839183	1.10192	-1.38869	-0.292189
1445537_at	0.816991	0.761609	-1.64103	0.200838
1445559_at	0.71494	0.83406	-1.66913	0.0615983
1445589_at	1.00672	0.64699	-1.59995	0.0307779
1445600_at	0.999876	0.765489	-1.5383	-0.218749
1445611_at	0.91388	0.846405	-1.55742	-0.13529
1445634_at	1.02621	0.941641	-1.3593	-0.421201
1446141_at	0.984819	0.803294	-1.53363	-0.14203
1446150_at	0.734634	0.860682	-1.62656	0.20712
1446157_at	0.693212	1.1969	-1.38246	-0.406875
1446190_at	0.379538	1.13186	-1.44622	0.457902
1446230_at	0.257565	1.25188	-1.53658	0.0636314
1446235_at	0.975643	0.663954	-1.60946	0.0756656
1446276_at	1.36704	0.692463	-1.0461	-0.654801
1446303_at	0.654407	0.879517	-1.667	-0.00576928
1446382_at	0.458111	1.16476	-1.4923	0.249351
1446433_at	0.737106	0.972958	-1.57826	0.00635805
1446452_at	0.962112	0.687681	-1.49942	0.33826
1446566_at	0.890945	0.709512	-1.62773	0.176342
1446571_at	0.977388	0.96053	-1.32965	-0.0133306
1446670_at	0.985776	0.840078	-1.38977	0.16665
1446754_a_at	0.670762	0.936148	-1.63485	0.0310605
1446772_at	0.866701	0.809075	-1.60043	-0.160158
1446805_at	0.84218	0.77739	-1.63224	-0.0988338
1446815_at	0.697873	0.842944	-1.66731	0.148346
1446827_at	0.426277	1.09978	-1.60079	0.184753
1446929_at	0.983728	0.623561	-1.62458	-0.0362422
1446943_at	0.923086	0.837141	-1.54286	0.0380554
1446949_at	1.07739	0.589768	-1.56395	0.0900607
1446950_at	0.848766	0.813513	-1.58477	0.188519
1447034_at	0.627437	0.960006	-1.63521	0.0934336
1447108_at	0.100294	1.43292	-1.35659	0.112611
1447167_at	0.92091	0.71476	-1.61938	0.0881109
1447276_at	1.3289	0.740321	-1.10043	-0.537944
1447321_at	0.530346	0.973852	-1.63982	0.257734
1447491_at	0.732986	0.787537	-1.67793	0.164331
1447506_at	1.16291	0.515023	-1.49735	0.158748
1447615_at	0.750361	1.00531	-1.54901	-0.050725
1447937_a_at	-0.173832	1.29516	-1.3581	0.576577
1447938_at	-0.14438	1.40297	-1.2212	0.490619
1447939_a_at	0.04947	1.19534	-1.52986	0.44882
1447988_at	0.721538	1.01631	-1.53296	-0.29679
1449944_a_at	0.762646	0.715915	-1.69606	0.161497
1450323_at	1.34923	0.395708	-1.39105	-0.0643136
1451542_at	0.272731	1.42289	-1.35373	-0.100335
1453399_at	0.873027	0.759799	-1.5451	0.323123
1453456_at	0.752692	1.06505	-1.49713	-0.104012
1453545_at	0.978499	0.917479	-1.4355	-0.360812
1453608_at	0.933417	0.771758	-1.57567	0.0801556
1453976_at	0.879067	0.888293	-1.51879	0.0999435
1454141_at	1.07527	0.952758	-1.28973	-0.376583
1454243_at	1.21105	0.41215	-1.52057	0.100477
1454364_at	1.43776	0.656681	-0.850936	-0.668541
1454402_at	0.712553	0.834336	-1.65006	-0.132974
1454945_at	1.09752	0.672945	-1.51927	-0.163509
1455393_at	0.506002	1.00866	-1.6415	-0.0461734
1456121_at	0.87298	0.66862	-1.66464	-0.0167337
1456159_at	0.655153	1.11376	-1.51553	-0.152956
1456209_x_at	1.13849	0.968747	-1.11063	-0.365556
1456223_at	0.694169	0.765719	-1.70121	0.186081
1456338_at	0.840241	0.731569	-1.64811	-0.102637
1456500_at	0.761826	0.653271	-1.25046	0.759007
1456514_at	0.725173	0.89662	-1.61044	0.190035
1456666_at	0.972451	0.813199	-1.52788	-0.241583
1456705_at	0.727104	1.23034	-1.30201	-0.173486
1456810_at	1.06023	0.892246	-1.38105	-0.353661
1456927_at	1.12034	0.565054	-1.5546	-0.0762025
1456960_at	0.549847	0.973896	-1.6548	0.0991246
1456993_at	1.18059	0.315395	-1.56786	0.187543
1457053_at	0.981844	0.719152	-1.56369	0.110586
1457079_at	0.643733	0.853349	-1.63925	-0.211882
1457176_at	0.859976	0.866793	-1.58062	-0.066658
1457188_at	1.50199	0.492424	-0.76983	-0.330236
1457205_at	1.24907	0.735345	-1.28663	-0.359573
1457212_at	1.06971	0.954032	-1.29328	-0.309683
1457390_at	0.688089	0.919058	-1.63728	0.0342731
1457426_at	0.534955	0.978257	-1.63583	0.252839
1457458_at	0.894009	1.00712	-1.41587	-0.421564
1457484_at	0.520306	1.13982	-1.54851	-0.169803
1457510_at	0.569763	1.0844	-1.44606	0.335663
1457522_at	0.551785	0.976082	-1.59918	0.338055
1457579_at	1.24252	0.77226	-1.25136	-0.416756
1457628_at	0.539735	1.05469	-1.61121	0.0183474
1457656_s_at	0.977411	0.938809	-1.42478	-0.324903
1457922_at	0.878257	1.01263	-1.44944	-0.171047
1458010_at	0.215495	1.32124	-1.40105	0.275474
1458075_at	0.871451	0.630979	-1.67645	0.178654
1458125_at	0.892228	0.569259	-1.49606	0.583446
1458135_at	0.760115	0.710657	-1.65491	0.376231
1458147_at	0.283929	1.5786	-0.930007	-0.718934
1458156_at	0.942261	0.835992	-1.48886	-0.422808
1458177_at	1.56203	0.361116	-0.497839	-0.424497
1458298_at	0.870876	1.08967	-1.31725	-0.0848758
1458432_at	0.532393	0.988445	-1.65204	0.0946797
1458520_at	0.899361	0.843377	-1.5603	-0.210964
1458574_at	1.5077	0.140761	-1.18715	0.0786099
1458582_at	0.970787	0.943408	-1.41477	-0.393357
1458605_at	0.475227	1.30458	-1.41145	-0.262282
1458617_at	1.02998	0.628951	-1.58022	-0.186599
1458693_at	1.21948	0.711098	-0.80891	0.0407495
1458737_at	0.377953	1.2091	-1.53383	0.116874
1458809_at	0.907883	0.695969	-1.63151	-0.106942
1458833_at	0.491039	1.39088	-1.14267	-0.719902
1459195_at	0.924338	0.718377	-1.62122	0.0111794
1459530_at	0.649623	0.905451	-1.64869	0.180216
1459548_at	0.870984	1.20434	-1.15847	-0.338901
1459695_at	0.965953	0.780685	-1.55814	-0.0170911
1459722_at	0.8641	0.977834	-1.45603	0.0336286
1459760_at	0.920759	0.611495	-1.65291	0.199783
1459879_at	0.785758	0.961983	-1.55592	-0.190453
1460018_at	0.665879	0.803756	-1.69691	0.0624354
1460117_at	1.15778	0.938265	-1.1375	-0.365461
1460229_at	0.629756	1.12584	-1.51052	-0.232553
1415844_at	0.758645	0.873333	-0.973904	-1.19412
1417120_at	1.21453	-0.0191543	-0.375432	-1.42176
1417507_at	0.381077	0.661484	-0.0905538	-1.69171
1418536_at	0.576027	0.974651	-0.52317	-1.4927
1420425_at	1.38456	0.513289	-0.561346	-1.22111
1420800_a_at	0.883539	1.08882	-1.01774	-0.998069
1421139_a_at	0.475974	0.584085	0.41163	-1.77986
1421255_a_at	1.06311	0.905195	-0.693436	-1.25263
1421472_at	0.874926	1.27943	-0.648118	-0.899949
1422564_at	0.977238	0.609446	-0.835722	-1.29558
1422640_at	0.717571	0.648805	-0.825292	-1.32805
1424077_at	0.836873	0.480762	-0.574104	-1.48138
1424893_at	0.918439	0.659447	-0.750726	-1.36645
1425082_s_at	1.0511	0.843121	-0.658061	-1.32066
1425336_x_at	0.645754	0.30886	-0.802825	-1.26576
1425545_x_at	0.6921	0.534289	-0.751418	-1.36844
1426089_a_at	0.460673	0.548797	0.223856	-1.77337
1426293_at	0.865545	0.572543	-0.33546	-1.60074
1427004_at	0.826957	0.59782	0.168036	-1.708
1428865_at	1.20413	0.354175	-0.0995602	-1.55118
1429153_at	1.14782	0.122342	0.0814551	-1.61055
1429294_at	0.650951	0.292182	-0.0216745	-1.69885
1429346_a_at	0.858272	0.632713	-0.714558	-1.40089
1429356_s_at	0.898557	0.408443	-0.139395	-1.66192
1429478_at	0.630494	0.918562	-0.20023	-1.62546
1429589_at	0.982494	0.55783	-0.365615	-1.562
1430034_at	0.655666	0.822755	-0.408866	-1.57257
1430752_at	0.942447	0.72941	-1.03273	-1.12857
1430817_at	1.02762	1.02006	-0.476961	-1.25567
1431201_at	1.15613	0.221385	0.189478	-1.6053
1431931_a_at	0.767551	0.755058	-0.551409	-1.50174
1432003_a_at	0.525712	0.498458	0.428774	-1.78378
1432696_at	0.925683	1.04286	-0.588832	-1.30509
1432885_at	1.17883	0.538182	-0.910517	-1.16694
1433813_at	0.761095	0.751284	-0.42648	-1.56394
1434098_at	1.19221	0.0706176	-0.0936042	-1.5545
1434455_at	1.06	0.00570562	-0.0123031	-1.60406
1434585_at	0.660375	0.945188	-1.03164	-1.13595
1434666_at	1.2121	0.138972	0.229402	-1.56803
1434858_x_at	0.586569	0.333091	0.331533	-1.77719
1434945_at	0.607969	0.554727	0.268696	-1.77069
1435136_at	0.799288	0.9364	-0.184916	-1.56521
1435491_at	0.893532	0.7992	-0.532777	-1.47616
1435741_at	1.40621	0.29913	-0.185937	-1.36971
1436579_s_at	0.848371	0.528204	0.383772	-1.68782
1436634_at	0.809173	1.32808	-0.746967	-0.863998
1437566_at	0.920845	0.689669	-0.574709	-1.46913
1437570_at	1.09181	0.737444	-0.309328	-1.47177
1437667_a_at	0.519125	0.657594	0.147319	-1.75743
1437705_at	0.404348	0.638824	0.316934	-1.77619
1437917_at	0.792562	0.973643	-1.07246	-1.06557
1438123_at	0.808869	0.814863	-1.08291	-1.09587
1438326_at	0.96685	0.979342	-0.25792	-1.39841
1438345_at	0.783446	0.441805	0.198443	-1.74582
1438690_at	1.2499	0.460572	-0.236736	-1.47295
1438895_at	0.817106	0.821171	-0.751148	-1.3656
1439194_at	1.00978	0.696915	-0.188993	-1.56732
1439279_at	1.164	0.284466	-0.928044	-1.14551
1439336_at	0.642251	0.465743	0.641886	-1.71979
1439475_at	0.775162	0.158917	0.0228311	-1.68583
1439851_at	1.0936	0.54545	-0.686839	-1.36533
1439899_at	1.02175	0.619954	0.297452	-1.51869
1439904_at	1.2359	0.115114	0.112016	-1.56113
1440081_at	0.780079	0.67955	0.051041	-1.70033
1440139_at	0.921107	0.850487	-0.912619	-1.21257
1440205_at	0.915595	0.76926	-0.723172	-1.37093
1440400_at	1.33628	0.714074	-0.811837	-0.992358
1440490_at	1.16442	0.71164	-0.224978	-1.42722
1440615_at	1.22742	0.55331	-0.0370789	-1.44878
1440759_at	0.864565	0.310518	0.360894	-1.72878
1440886_at	0.62717	0.498268	0.234172	-1.77051
1440952_at	1.09174	0.686591	-0.557848	-1.41046
1441006_at	1.01077	0.778546	-0.45224	-1.4666
1441100_at	0.935657	0.774882	-0.278013	-1.5591
1441423_at	1.01265	0.697274	-0.520137	-1.46381
1442196_at	0.746294	0.922203	-0.923218	-1.22778
1442213_at	1.29965	0.317877	-0.167897	-1.4768
1442369_at	0.939521	1.00873	-1.01121	-1.03341
1442761_at	1.0052	0.770021	-0.560438	-1.42736
1442830_at	0.580581	0.622028	0.541983	-1.72683
1442893_at	0.823478	0.870264	-1.04624	-1.11756
1443527_at	1.13795	0.814306	-0.294317	-1.36793
1443799_at	1.14401	0.65673	-0.182516	-1.48636
1443915_at	0.431336	0.616682	0.319116	-1.77839
1444026_at	1.01135	0.607599	-1.00429	-1.14711
1444043_at	0.962768	0.853424	-0.356079	-1.489
1444057_at	0.782506	0.901114	-0.446696	-1.516
1444260_at	0.690385	0.741378	0.110512	-1.71247
1444268_at	0.445087	0.995663	0.31908	-1.64157
1444348_at	1.15706	0.671877	-1.03747	-1.03614
1444373_at	0.91213	1.18151	-0.642633	-1.11689
1444772_at	0.69996	0.788733	-1.01125	-1.1745
1445411_at	0.0830932	1.16083	0.654788	-1.40447
1445660_at	1.11311	0.839534	-0.601158	-1.30085
1445940_at	1.11372	0.934063	-0.173945	-1.16192
1446155_at	0.822615	0.86919	-1.01858	-1.14398
1446507_at	0.808105	0.995239	-0.0119262	-1.50879
1446592_at	0.678114	0.639307	0.2081	-1.74371
1446648_at	0.73873	0.901632	0.266248	-1.56685
1446653_at	1.33508	0.205811	0.310967	-1.35243
1447295_at	0.681158	1.26662	-0.398613	-1.30977
1447669_s_at	0.96991	0.464128	-0.532398	-1.48859
1448690_at	0.848383	0.642516	-0.525222	-1.51369
1449374_at	1.24434	0.565506	-0.237384	-1.43398
1449490_at	1.00739	0.655358	-0.546878	-1.46182
1450492_at	0.820811	1.02184	-0.745736	-1.29825
1450940_at	1.09003	0.756941	-0.941833	-1.13893
1451181_at	0.691416	0.718329	-0.0745822	-1.69448
1451683_x_at	0.710279	0.414328	-0.385989	-1.5739
1451931_x_at	0.682805	0.370473	-0.931599	-1.18361
1452337_at	0.940018	0.579439	-0.857759	-1.28634
1454492_at	0.886693	0.453247	0.0239182	-1.70117
1454702_at	1.27517	0.52139	-0.97993	-1.04408
1454800_at	0.50318	0.39879	0.452378	-1.78758
1454951_at	0.787502	0.775499	-0.172083	-1.63926
1455492_at	0.912997	0.281201	-0.0283175	-1.67996
1455896_a_at	0.880586	0.663384	-0.899536	-1.26234
1455941_s_at	0.490637	0.864254	-0.956331	-1.20386
1456067_at	0.589891	0.619499	0.377204	-1.75956
1456720_at	0.932947	0.772539	-0.959415	-1.18974
1456849_at	1.06511	0.644627	0.22295	-1.48241
1456856_at	1.1156	0.626884	-0.0413937	-1.52652
1456933_at	0.945686	0.759119	-0.93754	-1.20707
1456955_at	1.12739	0.868942	-0.60982	-1.25931
1457001_at	0.97554	1.1126	-0.945404	-0.934503
1457233_at	0.627563	0.585576	0.483428	-1.74002
1457693_a_at	0.796761	0.589196	0.505036	-1.64372
1458203_at	0.946638	0.77115	-0.14368	-1.57751
1458257_at	1.0963	0.879907	-0.382489	-1.34805
1458290_at	0.726802	1.00939	0.0485135	-1.54731
1458889_at	1.32712	0.260606	0.0199008	-1.46647
1459133_at	0.68226	0.682794	0.420936	-1.69806
1459219_at	0.673524	1.03249	-0.02867	-1.57105
1459381_at	0.910087	1.09587	-0.993927	-0.991207
1459670_at	0.824649	0.883557	-1.03789	-1.12173
1460099_at	0.0943524	1.40279	0.31671	-1.27971
1460605_at	1.28583	0.282278	-0.8976	-1.12154
1416770_at	0.551458	-0.843884	1.14454	-1.2356
1417069_a_at	0.640552	-0.799462	0.673332	-1.34461
1417261_at	1.05132	-0.569773	0.284797	-1.43087
1417393_a_at	0.894342	-1.13613	0.505425	-1.03158
1417619_at	0.696606	-1.21905	0.571418	-0.946694
1417826_at	0.884948	-0.67201	0.278166	-1.37854
1418429_at	0.404132	0.331725	0.619294	-1.77869
1419152_at	1.6376	-0.539861	0.275961	-0.627157
1419341_at	1.15979	-0.231778	0.371705	-1.5494
1420335_at	1.4598	-0.597218	0.0846515	-1.20044
1422159_at	1.1384	-0.67288	0.835067	-1.24535
1422717_at	0.878509	-0.7877	0.803288	-1.33101
1423142_a_at	0.707539	-0.910099	0.783077	-1.26221
1423711_at	0.34089	0.420372	0.615402	-1.77938
1424557_at	0.49034	-0.0973091	0.939648	-1.66111
1425178_s_at	0.962078	-1.01222	0.573636	-1.15162
1425900_at	1.1232	-0.238888	0.411437	-1.56237
1426756_at	-0.183416	0.142324	1.05492	-1.58379
1427229_at	0.387148	0.409695	0.811596	-1.73428
1428568_at	0.780965	-0.461899	1.05931	-1.43237
1429423_at	0.657389	0.373565	0.73201	-1.69954
1429621_at	0.0108544	0.252076	1.07308	-1.64073
1429642_at	1.09504	0.00133993	0.585086	-1.56354
1429905_at	1.0312	-0.0758759	0.607689	-1.60006
1430196_at	1.07421	-0.438843	0.457994	-1.50741
1430286_s_at	0.805971	-1.22859	0.454865	-0.919875
1430877_at	0.975471	-0.878602	0.977717	-1.14689
1431473_at	0.685	-1.24776	0.741279	-0.928442
1433557_at	1.22306	-0.464993	0.117309	-1.41006
1435017_at	0.421593	-0.629564	1.20901	-1.35584
1435309_at	0.199089	-0.628414	1.45278	-1.19406
1435400_at	0.8497	-0.154781	0.68899	-1.64635
1435438_at	0.467182	-0.390934	1.39556	-1.28282
1435583_at	0.262912	-0.132228	1.31245	-1.4797
1436465_at	0.495098	-0.408735	1.0436	-1.52943
1436478_at	0.558162	0.375534	1.02573	-1.5162
1436677_at	0.733759	0.0351653	0.681341	-1.71116
1437388_at	0.650557	-0.776759	0.982335	-1.33415
1437481_at	0.450834	-0.231367	0.704576	-1.64943
1437798_at	0.898722	-1.09905	0.664959	-1.07916
1437927_at	0.25372	0.602817	0.964772	-1.61168
1438426_at	0.463748	0.268103	0.551283	-1.77865
1438754_at	1.1292	-0.524369	0.0385001	-1.38033
1438881_at	1.37908	-0.924594	0.212369	-1.03193
1438936_s_at	0.174171	-0.920552	0.946819	-1.15038
1438937_x_at	-0.0820532	-1.06054	1.19001	-0.875555
1439208_at	0.637301	-0.925972	1.30029	-1.02252
1439299_at	1.33203	-1.11562	0.40133	-0.869771
1439869_at	0.812777	-0.199217	0.522049	-1.65922
1440310_at	0.920165	-1.09256	0.735857	-1.07526
1440341_at	0.794751	-0.0338522	0.956712	-1.55767
1440434_at	0.650782	-0.637775	1.35375	-1.13231
1440465_at	1.35127	-0.301489	-0.104652	-1.37412
1440975_at	1.12749	-0.528369	0.167245	-1.41468
1440977_at	0.901419	-0.607361	0.904509	-1.39995
1442077_at	0.685188	0.1837	0.630136	-1.74354
1442307_at	0.485209	0.359718	1.02032	-1.58629
1442447_at	0.939398	-1.01291	0.678897	-1.15339
1442513_at	1.12235	-1.02117	0.637105	-1.08297
1442568_at	0.937186	-1.11977	0.662061	-1.05046
1442697_at	1.40728	-0.79595	0.37665	-1.10885
1442742_at	0.656273	-0.907716	1.30848	-1.01563
1443104_at	1.20497	-0.161865	0.296975	-1.54632
1443561_at	1.36284	-0.516698	0.666623	-1.13525
1444001_at	1.35134	-0.0180649	0.0962231	-1.47058
1444113_at	0.93982	-0.261937	0.545647	-1.61224
1444188_at	0.763054	0.275031	0.555473	-1.73589
1444196_at	0.628169	-0.936832	1.15121	-1.14498
1444198_at	0.903024	-1.11201	0.509758	-1.05673
1445254_at	1.24359	-1.02414	0.247009	-1.01899
1445258_at	1.25886	-0.445242	0.864775	-1.01338
1445598_at	1.35595	-0.0878031	0.421203	-1.36877
1446129_at	1.38455	-0.473998	0.0626923	-1.31753
1446915_at	1.3274	-0.909954	0.212581	-1.07867
1447804_x_at	0.172249	0.481007	0.849704	-1.72295
1447831_s_at	0.621197	-1.10322	0.939168	-1.06836
1448012_at	0.806821	-0.681154	0.965454	-1.36948
1448599_s_at	1.07828	-0.43402	0.217727	-1.48693
1448788_at	0.355585	0.1914	0.864718	-1.72877
1448924_at	0.683813	0.245452	0.871777	-1.63886
1449130_at	1.2423	-0.188336	0.0202227	-1.49727
1449705_x_at	0.732427	-1.01322	0.918838	-1.15243
1450754_at	0.905921	-0.42618	0.424378	-1.54953
1451326_at	0.594879	-1.16178	0.289365	-0.903861
1451735_at	0.451934	0.0977306	0.978733	-1.67532
1452715_at	0.96153	-0.343091	0.425529	-1.57833
1453429_at	0.873399	-0.301067	1.04481	-1.41986
1453994_at	1.06621	-1.06486	0.476586	-1.07201
1454686_at	1.21865	-0.60548	0.153893	-1.3402
1454840_at	0.609041	-1.01208	0.977232	-1.14876
1454898_s_at	0.620815	-0.656171	0.127619	-1.30381
1454902_at	0.485815	-0.233859	1.01975	-1.60042
1454913_at	0.992164	-0.764548	0.412444	-1.33397
1454924_at	1.0035	-1.28266	0.486602	-0.841778
1455292_x_at	0.674988	-1.16193	0.883294	-1.01535
1455329_at	0.571596	0.177243	0.831072	-1.71276
1455441_at	0.655946	-1.02599	0.925268	-1.1456
1455840_at	0.833783	-0.128522	0.012289	-1.58977
1456122_at	0.726149	-1.06435	0.916516	-1.10544
1456274_at	0.966739	0.373525	0.647589	-1.50907
1456435_at	0.959585	-0.732973	0.838027	-1.33011
1456509_at	1.05234	-0.191643	1.0252	-1.05809
1456685_at	0.805892	-0.980838	0.745812	-1.19903
1456746_a_at	0.650092	-0.913014	0.429558	-1.21145
1456747_x_at	0.542173	-0.868977	0.382896	-1.21184
1456797_at	1.11536	-0.746637	0.850699	-1.21441
1457447_at	1.27088	-0.513554	0.692347	-1.26844
1457829_at	1.19932	-0.545315	0.340245	-1.40658
1458026_at	1.2663	-1.04385	0.638992	-0.944294
1458119_at	1.03664	0.0654126	0.672546	-1.55595
1458186_at	1.03126	-0.171467	0.34456	-1.61784
1458426_at	1.16627	-1.1885	0.418974	-0.895888
1459072_at	0.969412	-1.03934	0.703488	-1.11816
1459557_at	1.67199	-0.346203	-0.0384742	-1.0004
1459731_at	1.13649	-0.991994	0.541693	-1.11623
1459747_at	0.617218	-0.939798	0.817433	-1.23363
1459917_at	0.420061	0.356094	0.992532	-1.64181
1460092_at	1.10442	-1.18924	0.689291	-0.897273
1460113_at	1.2226	-0.673923	0.327473	-1.32126
1460147_at	0.614638	-1.31858	1.17657	-0.676524
1460408_at	1.25481	-0.0720101	0.251805	-1.53211
1460617_s_at	0.871094	-0.234391	0.472972	-1.63809
1416613_at	-0.403349	-0.5228	1.67611	-0.861511
1417070_at	-0.555334	-0.650009	1.76011	-0.184571
1417071_s_at	-0.381501	-0.250231	1.76607	-0.688527
1417158_at	-0.0681588	-0.614685	1.54872	0.21672
1417491_at	-0.520288	-0.77184	1.72784	-0.380962
1417537_at	-0.183384	-0.194883	1.73264	-0.609371
1417679_at	-0.753177	0.429702	1.48797	-0.160349
1417696_at	-0.611622	-0.561813	1.7534	-0.473937
1417984_at	-0.11872	-0.367719	1.74738	-0.596029
1418108_at	-0.215681	0.584983	1.31999	-0.374516
1418159_at	-0.320819	0.788001	1.30556	-0.873455
1418359_at	-0.545313	-0.811227	1.72029	-0.0844485
1418490_at	-0.31048	-0.236134	1.73386	-0.332092
1418524_at	-0.781374	0.0625599	1.67058	-0.209621
1418690_at	-0.27709	-0.801168	1.73673	-0.17376
1418701_at	-0.546373	-0.495934	1.77919	-0.464601
1418911_s_at	-0.0841033	0.330478	1.52005	-0.802477
1419034_at	-0.623	0.795014	1.34973	-0.750864
1419327_at	-0.395569	-0.416498	1.78466	-0.408653
1419356_at	-0.395047	-0.803701	1.72306	-0.0481129
1419425_at	-0.505693	-0.299377	1.78112	-0.433674
1419616_at	-0.487389	-0.912731	1.68909	-0.275997
1419651_at	-0.378669	-0.0225512	1.71953	-0.782298
1419664_at	-0.509427	-0.178351	1.7661	-0.475227
1419672_at	-0.453133	0.248976	1.64197	-0.757387
1419682_a_at	-0.0499743	-0.380998	1.72074	-0.817592
1419683_at	-0.0676737	-0.6541	1.74468	-0.526977
1419773_at	-0.234762	-0.345255	1.75499	-0.753917
1420110_s_at	-0.241387	-0.172142	1.7403	-0.703912
1420720_at	-0.194113	-0.117904	1.71645	-0.612703
1420849_at	-0.510579	0.956161	1.20766	-0.827367
1421512_at	-0.333508	-0.722173	1.76511	-0.355049
1421598_at	-0.0492621	-0.459853	1.73756	-0.693179
1421648_at	-0.226164	-0.201137	1.74162	-0.581493
1421817_at	-0.134023	0.254624	1.57475	-0.836703
1421850_at	-0.737143	0.505761	1.48828	-0.315446
1422101_at	-0.907277	-0.301339	1.71835	-0.296082
1422319_at	-0.470486	-0.50387	1.78727	-0.405434
1422500_at	-0.185789	-0.467977	1.67888	-0.961123
1422586_at	-0.650214	-0.0413052	1.72934	-0.366654
1422718_at	-0.755158	-0.429273	1.72757	-0.0333832
1422753_a_at	-0.393959	-0.501908	1.7871	-0.477407
1422810_at	-0.26422	-0.231941	1.73601	-0.836795
1422877_at	-0.227246	-0.139708	1.73121	-0.706011
1422893_at	-0.433371	-0.138929	1.73615	-0.356766
1423006_at	-0.485372	-0.368618	1.78138	-0.575922
1423140_at	-0.526035	-0.505719	1.78343	-0.328934
1423193_at	-0.263243	-0.24494	1.75115	-0.495547
1423290_at	-0.567219	0.282423	1.62723	-0.513806
1423310_at	-0.654475	-0.24806	1.6631	0.0966864
1423497_at	-0.561092	-0.425492	1.78395	-0.355413
1423561_at	-0.402704	-0.301196	1.77786	-0.606292
1424179_at	-0.152029	-0.702278	1.75361	-0.404052
1424273_at	-0.379612	-0.432377	1.7865	-0.451553
1424290_at	-0.435474	-0.531848	1.71327	0.0232571
1424715_at	-0.573928	-0.371414	1.78306	-0.453978
1424756_at	-0.200588	-0.256323	1.72674	-0.865326
1425023_at	-0.231892	0.170216	1.57669	-0.380889
1425024_at	-0.490279	-0.539089	1.77405	-0.223219
1425140_at	-0.871142	-0.200732	1.72316	-0.227048
1425201_a_at	-0.663415	-0.0543582	1.72622	-0.689437
1425227_a_at	-0.621667	-0.400695	1.77845	-0.424211
1425243_at	-0.458972	-0.434449	1.78807	-0.407221
1425400_a_at	-0.916644	-0.281947	1.70281	-0.415798
1425474_a_at	-0.662925	0.415108	1.41711	0.0054348
1425521_at	-0.334072	-0.381204	1.76908	-0.697474
1425597_a_at	-0.326414	-0.233193	1.76425	-0.623445
1425610_s_at	-0.231541	0.0341928	1.46092	-1.34334
1425631_at	-0.177391	-0.639477	1.64778	0.0841614
1425764_a_at	-0.715717	-0.198575	1.74444	-0.24087
1425773_s_at	-0.452177	0.245253	1.63198	-0.880828
1425801_x_at	-0.683251	0.0910929	1.69833	-0.672995
1425845_a_at	-0.470011	-0.382144	1.78521	-0.39313
1425927_a_at	-0.542774	-0.0134303	1.73504	-0.591504
1426125_a_at	-0.668308	-0.423956	1.69598	0.0950343
1426173_at	-0.526756	-0.392974	1.78565	-0.48107
1426266_s_at	-0.591726	0.153811	1.68696	-0.636978
1426497_at	-0.653047	-0.117175	1.56987	0.222913
1426622_a_at	-0.0627369	-0.981626	1.56614	-0.731818
1426753_at	-0.543134	-0.634387	1.76358	-0.394527
1426787_at	-0.51941	-0.0731926	1.74004	-0.713029
1427308_at	-0.0194983	-0.229172	1.70047	-0.754617
1427500_at	-0.0814107	-0.565734	1.7435	-0.420649
1427795_s_at	-0.151693	-0.624619	1.75866	-0.415564
1427819_at	-0.366756	-0.365157	1.75145	-0.778873
1428311_at	-0.347207	-0.531298	1.70575	0.00194846
1428635_at	-0.864909	-0.276617	1.66656	-0.623183
1428640_at	-0.673424	-0.125962	1.75117	-0.401483
1428772_at	-0.806162	0.164541	1.64335	-0.255222
1428824_at	-0.446604	-0.622676	1.77592	-0.285221
1428878_a_at	-0.208249	0.21042	1.61045	-0.710007
1428915_at	-0.505401	-0.279394	1.76944	-0.651729
1428916_s_at	-0.689151	-0.257375	1.75779	-0.264298
1428924_at	-0.409799	-0.504934	1.78386	-0.341694
1429042_at	-0.0459147	-0.548282	1.74168	-0.626052
1429216_at	-0.240155	-0.131235	1.68664	-0.985795
1429268_at	-0.00491581	-0.0831214	1.62214	-1.07118
1429358_at	-0.377702	0.927445	1.18756	-1.06585
1429434_at	-0.189214	0.198922	1.60018	-0.989604
1429505_at	-0.583352	-0.574486	1.77083	-0.251944
1429588_at	-0.589515	-0.0796609	1.73889	-0.37634
1429590_at	-0.719102	-0.287353	1.76437	-0.386543
1429619_a_at	-0.175394	-0.482178	1.76203	-0.657276
1429772_at	-0.312499	-0.883138	1.70766	-0.062048
1430074_x_at	-0.180241	-0.499824	1.76372	-0.442257
1430167_a_at	-0.909133	-0.112462	1.68453	-0.104055
1430190_at	-0.258068	-0.628638	1.67276	0.0712864
1430302_at	0.286881	0.23723	1.38903	-1.18236
1430320_at	-0.380825	-0.32365	1.78066	-0.524094
1430366_at	0.112539	-0.320237	1.64851	-0.466189
1430472_at	-0.442454	-0.360795	1.77941	-0.362937
1430660_at	-0.0896931	0.224724	1.55607	-1.05791
1430689_at	-0.229109	-0.0500306	1.70692	-0.635966
1430749_at	-0.719725	0.182579	1.61678	-0.184954
1430792_at	-0.264081	-0.29119	1.72611	-0.885912
1430845_at	-0.442851	-0.528687	1.78589	-0.448236
1430961_at	-0.42547	-0.216439	1.76327	-0.429762
1431074_a_at	-0.285627	-0.247451	1.75434	-0.74054
1431287_at	-0.243511	-0.0444079	1.60282	-0.154847
1431364_a_at	-0.521833	-0.17159	1.68732	-0.919607
1432050_at	-0.485897	0.0418101	1.70328	-0.814252
1432179_x_at	0.308072	0.0865327	1.46958	-0.945612
1432209_at	-0.531485	-0.48463	1.78476	-0.353653
1432387_at	-0.473893	-0.45559	1.78509	-0.340389
1432754_at	-0.134814	-0.294419	1.73992	-0.721929
1432962_at	-0.313281	-0.537953	1.78265	-0.486178
1433173_at	-0.253255	-0.366262	1.76396	-0.705076
1433374_at	0.182117	-0.736771	1.39613	0.327863
1433878_at	-0.607432	-0.396081	1.74699	-0.641744
1434432_at	-0.615963	-0.327839	1.77884	-0.427555
1434912_at	-0.00999985	-0.869832	1.69388	-0.553197
1435111_at	-0.55435	-0.373116	1.78348	-0.371892
1435166_at	-0.852425	0.768512	1.35457	-0.492796
1435217_at	-0.12213	0.0645983	1.58791	-0.385424
1435305_at	-0.0995287	-0.372655	1.74407	-0.653169
1435425_at	-0.463038	0.318469	1.59932	-0.912057
1435426_s_at	-0.277346	0.123157	1.6515	-0.92111
1435664_at	-0.390738	-0.420521	1.75872	-0.727265
1435796_at	-0.445704	0.439617	1.55209	-0.817998
1435939_s_at	-0.00917326	-0.572593	1.73425	-0.588516
1435998_at	-0.421279	-0.510713	1.70943	0.0219708
1436066_at	-0.511986	-0.0367604	1.68714	-0.91713
1436119_at	-0.182857	-0.196226	1.73471	-0.676791
1436441_at	-0.19241	-0.173359	1.69629	-0.957146
1436455_at	-0.071107	0.0223861	1.64678	-0.852144
1436577_at	-0.403176	-0.46482	1.78542	-0.538778
1436686_at	-0.0717397	-0.0996582	1.62067	-0.332113
1436894_at	-0.407999	-0.402644	1.7873	-0.483833
1436998_at	0.337454	-0.670095	1.61607	-0.672029
1437137_at	-0.566127	-0.293749	1.75205	-0.195556
1437161_x_at	-1.13134	0.114846	1.53553	-0.586882
1437472_at	0.0989341	0.125549	1.52243	-1.12917
1437484_at	-0.360931	-0.49344	1.78164	-0.568761
1437534_at	-0.462423	-0.165527	1.76396	-0.599416
1437594_x_at	-0.735643	0.641997	1.45443	-0.732541
1437647_at	-0.539889	-0.58748	1.7193	0.0447785
1437742_at	-0.23866	-0.332301	1.75109	-0.777096
1437831_at	-0.0751438	-0.362197	1.73678	-0.684989
1437857_at	-0.0697193	-0.711099	1.7248	-0.657738
1437930_at	-0.275221	0.00345376	1.64471	-0.31453
1438066_at	-0.0938339	0.407322	1.4855	-0.885043
1438067_at	-0.734659	-0.0541385	1.73294	-0.40672
1438135_at	0.633798	0.241826	1.16963	-0.822337
1438539_at	-0.311901	0.103444	1.67698	-0.761281
1438550_x_at	-0.786545	-0.385767	1.74908	-0.229568
1438663_at	-0.0844972	-0.229127	1.71411	-0.803968
1438671_at	-0.927792	0.492195	1.50978	-0.679532
1438778_at	0.00934194	-0.0374524	1.63876	-0.894433
1438865_at	-0.346397	-0.207065	1.76193	-0.568556
1438962_s_at	-0.395282	-0.579979	1.78343	-0.394315
1439003_s_at	-0.450718	-0.533048	1.7797	-0.278352
1439005_x_at	-0.621707	-0.318093	1.72623	-0.727282
1439070_x_at	-0.168031	-0.214076	1.73239	-0.756165
1439165_at	-0.235204	-0.593499	1.77308	-0.43534
1439196_at	-0.359365	-0.0901993	1.70382	-0.332898
1439552_at	0.121824	-0.00944165	1.59088	-0.809204
1439655_at	-0.0103577	0.391122	1.45581	-1.06152
1439704_at	0.32022	-0.1682	1.55298	-0.808182
1439808_at	0.064871	-0.203877	1.61507	-0.379994
1439855_at	-0.456038	-0.361207	1.77603	-0.325074
1439882_at	-0.352786	-0.391633	1.7772	-0.639719
1439960_at	-0.468139	0.293806	1.59524	-0.445651
1440007_at	-0.650027	-0.565218	1.75347	-0.40782
1440049_at	0.0671751	-0.237859	1.66853	-0.877635
1440154_at	-0.319055	0.275913	1.58471	-0.523226
1440158_x_at	-0.242133	-0.499951	1.76194	-0.69285
1440171_x_at	-0.33208	-0.129766	1.74003	-0.5201
1440184_at	0.360263	-0.625199	1.60541	-0.71245
1440477_at	-0.519839	0.0746726	1.69575	-0.807841
1440723_at	-0.402664	-0.28464	1.77728	-0.499822
1440815_x_at	-0.492592	-0.669127	1.76197	-0.411783
1440864_at	0.276579	-0.184662	1.57175	-0.964344
1440913_at	-0.828765	0.199886	1.64379	-0.339909
1440934_at	-0.515498	0.0560221	1.71519	-0.607199
1441053_at	-0.158143	0.0757619	1.65011	-0.877442
1441129_at	0.0275668	-0.521345	1.72283	-0.569664
1441158_at	-0.838044	0.827657	1.30007	-0.431724
1441238_at	-0.0872463	-0.342814	1.53967	0.111781
1441256_at	-0.080721	-0.218757	1.71369	-0.640488
1441257_x_at	-0.417591	-0.367145	1.7858	-0.518952
1441340_at	-0.0184479	0.143399	1.55686	-1.10648
1441391_at	0.280163	-0.228061	1.55268	-1.09479
1441442_at	-0.133278	-0.696454	1.7353	-0.258008
1441499_at	-0.820293	-0.271338	1.74345	-0.352916
1441648_at	-0.157518	-0.647827	1.75766	-0.39658
1441685_at	-0.377701	-0.390504	1.78537	-0.509295
1441720_at	-0.242188	-0.399884	1.77151	-0.616475
1441955_s_at	-0.111062	-0.0703948	1.67609	-0.915378
1442016_at	0.256185	-0.2986	1.61035	-0.677267
1442108_at	-0.262942	-0.288215	1.76082	-0.693305
1442109_at	-0.165796	-0.253501	1.73917	-0.73902
1442518_at	-0.228621	-0.688481	1.75852	-0.537605
1442621_at	-0.219266	-0.380066	1.76752	-0.60668
1442655_at	0.295074	-0.111753	1.5464	-0.783787
1442676_at	-0.357256	-0.940809	1.69805	-0.309222
1442735_at	-0.665722	-0.2489	1.76165	-0.295579
1442753_at	-0.352126	-0.576701	1.78159	-0.480105
1442897_at	-0.145729	-0.438885	1.73898	-0.796065
1442899_at	-0.391171	-0.222544	1.76764	-0.636707
1442933_at	0.00223316	0.00130298	1.63179	-0.810369
1443003_at	-0.268368	-0.229422	1.74526	-0.463522
1443191_at	-0.37233	-0.655542	1.77131	-0.27754
1443196_at	-0.4732	-0.292647	1.77739	-0.605005
1443232_at	-0.381548	-0.207658	1.75977	-0.464018
1443235_at	-0.358172	1.03237	1.09728	-1.01389
1443241_at	-0.276997	0.00398488	1.69934	-0.61755
1443394_at	-0.00225808	-0.219346	1.68197	-0.898287
1443569_at	0.00253183	0.0703149	1.58206	-0.579687
1443628_at	-0.14032	-0.0892179	1.69636	-0.636126
1443665_at	-0.471973	-0.14074	1.75072	-0.419183
1443744_at	0.0281734	-0.394944	1.68474	-0.397866
1443864_at	-0.27576	-0.0969891	1.71082	-0.883993
1443885_at	-0.237967	-0.252845	1.75423	-0.587049
1443962_at	-0.421953	0.0500304	1.36927	0.351974
1444220_at	-0.443663	-0.279726	1.7796	-0.519526
1444266_at	-0.212616	0.807346	1.25893	-0.932906
1444400_at	-0.434177	-0.433385	1.7664	-0.226332
1444454_at	-0.0663832	-0.36364	1.73531	-0.643061
1444547_at	-0.49655	-0.566294	1.73943	-0.0397477
1444701_at	0.139668	-0.703589	1.6714	-0.355463
1444811_at	-0.250719	-0.551995	1.76805	-0.340351
1444875_at	-0.243514	-0.752509	1.74944	-0.254102
1444951_at	-0.249741	-0.396462	1.76677	-0.685056
1445074_at	-0.831934	0.359901	1.49946	-0.065277
1445297_at	-0.680182	0.180294	1.55799	-0.0202585
1445306_at	0.0918957	-0.635945	1.6522	-0.205229
1445385_at	-0.0998802	-0.603819	1.74758	-0.637142
1445503_at	-0.539488	-0.662511	1.71834	0.0451782
1445540_at	-0.174342	-0.254881	1.73305	-0.81188
1445777_at	-0.399275	-0.377559	1.78544	-0.532495
1445902_at	-0.484053	-0.287921	1.77903	-0.430121
1446024_at	-0.410601	-0.511533	1.78586	-0.370932
1446146_at	-0.434157	-0.49655	1.75235	-0.130929
1446177_at	-0.098596	-0.312186	1.73582	-0.631786
1446225_at	-0.23945	-0.296154	1.75943	-0.539581
1446296_at	-0.368375	0.196695	1.65203	-0.758766
1446536_at	-0.354374	-0.543303	1.78415	-0.482817
1446565_at	-0.117179	-0.616617	1.75515	-0.554856
1446918_at	-0.4675	-0.256805	1.77397	-0.430954
1446983_at	-0.171315	-0.20823	1.73396	-0.718875
1447140_at	-0.416406	-0.485216	1.76858	-0.224331
1447360_at	-0.207275	-0.0840598	1.70898	-0.819553
1447493_at	-0.65839	0.833074	1.32177	-0.694605
1447553_x_at	-0.107446	-0.640574	1.75154	-0.559679
1447844_at	-0.275144	-0.52173	1.75929	-0.697857
1447901_x_at	-0.390876	-0.0330986	1.72013	-0.801782
1448414_at	-0.0158933	-0.561919	1.72742	-0.714834
1448494_at	-0.0915547	-1.27884	1.52951	-0.0341255
1448609_at	-0.560201	-0.425328	1.78261	-0.468843
1448877_at	-0.376335	-0.309039	1.73399	-0.20312
1448885_at	-0.422626	-0.398046	1.69314	-0.892096
1449052_a_at	-0.0217033	-1.00984	1.66379	-0.239665
1449120_a_at	-0.69969	-0.17658	1.7394	-0.230042
1449240_at	0.091362	-0.189598	1.62629	-1.03179
1449306_at	-0.403568	-0.452988	1.78711	-0.516203
1449312_at	-0.515842	-0.239902	1.77464	-0.57249
1449470_at	-0.890608	0.366779	1.44816	0.0612476
1449527_at	-0.0263044	-0.487713	1.72382	-0.775322
1449600_at	-0.706162	0.410348	1.40416	0.0570108
1449670_x_at	-0.347914	-0.310667	1.76011	-0.747974
1449859_at	0.0308641	-1.35731	1.46379	-0.0204314
1449870_a_at	-0.613264	-0.644689	1.75203	-0.155845
1449877_s_at	-0.347824	-0.0647283	1.67205	-1.00784
1449885_at	-0.90333	-0.0993311	1.68843	-0.13287
1450089_a_at	-0.316341	-0.623735	1.77751	-0.400204
1450417_a_at	-0.246454	-0.484798	1.69987	-0.0686388
1450918_s_at	-0.529568	-0.0808529	1.53626	0.216911
1450972_at	-0.567903	-0.447104	1.78378	-0.373962
1451374_x_at	-0.0939	-0.594451	1.74962	-0.612764
1451408_at	-0.236212	-0.22043	1.74932	-0.647896
1451411_at	-0.665855	-0.308649	1.76572	-0.519319
1451465_at	-0.37763	-0.331618	1.77852	-0.614094
1452154_at	0.360914	0.175736	1.29949	-1.39997
1452162_at	-0.321884	-0.235167	1.74549	-0.804171
1452195_s_at	-0.529528	0.0273007	1.72348	-0.573519
1452235_at	0.0988326	-0.809737	1.65267	-0.753539
1452332_at	-0.480436	0.162271	1.66566	-0.847776
1452452_at	-0.523502	-0.0586972	1.74487	-0.613092
1452617_at	0.00472362	-0.249823	1.69509	-0.805593
1452656_at	-0.490307	-0.000584123	1.71848	-0.451107
1452819_at	-0.551695	-0.435127	1.69645	0.0790992
1452855_at	-0.735712	-0.189281	1.75429	-0.387419
1452940_x_at	-0.192404	-0.0465285	1.67308	-0.975171
1452972_at	-0.738073	-0.475965	1.75536	-0.249377
1453079_at	-0.322194	-0.163817	1.75105	-0.593581
1453139_at	-0.829006	-0.37774	1.74002	-0.256495
1453165_at	-0.435131	0.0544923	1.70399	-0.54238
1453241_a_at	-0.246898	-0.469465	1.66881	-0.9662
1453242_x_at	-0.120465	-0.672223	1.69413	-0.809349
1453293_a_at	-0.453196	-0.373594	1.78465	-0.403725
1453750_x_at	-0.265067	-0.158016	1.73916	-0.574141
1453961_a_at	-0.724993	-0.114384	1.6619	0.013655
1454463_at	-0.38847	-0.398077	1.66331	0.0810713
1454765_at	-0.686291	0.00743944	1.70784	-0.71801
1454885_at	-0.232488	-0.13621	1.71948	-0.846355
1455086_at	0.316179	-0.173039	1.50797	-1.16689
1455230_at	-0.308995	0.0606051	1.68913	-0.650276
1455246_at	-0.244119	-0.280876	1.73842	-0.379565
1455255_at	-0.80875	-0.20438	1.73371	-0.221
1455631_at	-0.0676328	0.092858	1.61912	-0.903804
1455847_at	-0.08674	0.0824873	1.5822	-1.13348
1455948_x_at	-0.632587	-0.674592	1.7366	-0.0790836
1456207_at	-0.17481	-0.171576	1.72673	-0.636734
1456336_at	-0.206902	-0.592308	1.7653	-0.591199
1456359_at	-0.11801	-0.0390879	1.64351	-1.04214
1456565_s_at	-1.02169	0.380668	1.49391	-0.0979717
1456717_at	-0.364253	-0.217271	1.75567	-0.431504
1456748_a_at	-0.407259	-0.601466	1.78136	-0.404429
1456860_at	-0.171458	-0.427249	1.70691	-0.914964
1456941_at	-0.554709	-0.44791	1.7843	-0.355821
1456996_at	0.197551	-0.279223	1.62558	-0.615951
1457005_at	-0.812033	-0.475984	1.57965	-0.682572
1457022_at	-0.349186	-0.335518	1.7713	-0.406077
1457077_at	-0.267193	-0.498101	1.77846	-0.460045
1457113_at	0.3017	0.486901	1.09918	-0.36001
1457118_at	-0.49852	-0.617415	1.7665	-0.463345
1457147_at	-0.531853	-0.370063	1.54188	-1.02639
1457232_at	-0.577651	0.0599589	1.71395	-0.528986
1457289_at	-0.235369	-0.572262	1.7687	-0.596704
1457335_at	-0.382788	-0.12779	1.75118	-0.598352
1457359_at	-0.698864	-0.344582	1.69987	0.0511688
1457488_at	-0.574852	0.249329	1.59497	-0.275764
1457493_at	-0.602878	0.434798	1.56891	-0.651086
1457513_at	0.313663	-0.090304	1.53317	-0.869943
1457540_at	-0.197999	-0.427174	1.76698	-0.524932
1457544_at	0.265368	-0.0904002	1.55588	-0.902433
1457673_at	0.0279918	-0.454011	1.68116	-0.926822
1457680_a_at	-0.772748	-0.201193	1.74131	-0.24987
1457733_at	0.109042	-0.0193619	1.59268	-0.975245
1457800_at	-0.106622	-0.281911	1.71859	-0.853544
1457901_at	-0.252538	-0.527454	1.62032	0.162718
1457936_at	-0.147159	-0.225011	1.72463	-0.536918
1457955_at	0.332196	-0.51673	1.60981	-0.624789
1458027_at	-0.510294	0.810046	1.32615	-0.851555
1458092_at	-0.154398	-0.769995	1.74534	-0.417345
1458246_at	-0.658981	0.537253	1.42064	-0.193774
1458370_at	-0.459888	-0.582317	1.78202	-0.361228
1458412_at	-0.0446669	-0.313523	1.66756	-0.29294
1458493_a_at	-0.358203	-0.251665	1.7622	-0.715943
1458627_at	-0.605112	0.205384	1.61673	-0.264054
1458630_at	-0.28965	0.284707	1.59897	-0.859764
1458774_at	-0.378523	-0.39705	1.783	-0.582902
1458903_at	-0.0773981	0.0918366	1.13503	0.434381
1458983_at	-0.513608	-0.450699	1.76742	-0.193201
1459105_at	-0.0904321	-0.058382	1.67755	-0.817846
1459321_at	-0.023908	0.296765	1.47836	-0.565407
1459401_at	0.155633	-0.367509	1.66344	-0.826229
1459466_at	-0.372328	-0.204233	1.74687	-0.381052
1459647_at	0.245026	-0.0105153	1.5386	-0.869111
1459680_at	-0.0103044	0.0583606	1.61524	-0.877512
1459918_at	-0.130104	-0.287588	1.73035	-0.805825
1459952_at	-0.607624	-0.0679831	1.59117	0.123261
1460257_a_at	-0.575171	-0.560965	1.74457	-0.555095
1460291_at	-0.0796525	-0.278054	1.72454	-0.619389
1460567_at	-0.55705	0.213551	1.63082	-0.364435
1415824_at	-0.443201	1.70361	-0.831301	0.0285157
1416149_at	-1.08366	1.26841	0.483274	0.282476
1416310_at	-0.537671	1.73462	-0.746099	-0.0776316
1416398_at	-0.88378	0.566436	1.09931	0.440844
1417220_at	-0.832402	1.63423	-0.203425	0.156856
1417253_at	-0.828565	1.08375	-0.812852	1.09208
1417461_at	-0.450505	1.51614	0.494057	-0.917608
1417462_at	-0.411114	1.56062	0.367624	-0.992524
1418925_at	-1.40913	0.640985	0.419749	1.00082
1419620_at	-1.04388	1.29388	0.26334	0.46273
1420411_a_at	-0.685893	1.05593	-0.490696	1.10112
1420491_at	-0.835105	1.0419	-0.536977	1.13313
1420862_at	-0.149755	1.71055	-0.919361	-0.302622
1421018_at	-1.21086	1.00023	-0.380691	1.07463
1421190_at	-0.0628288	1.30146	-0.781473	0.662216
1421947_at	-1.16972	0.997189	1.00447	-0.0402326
1422751_at	-0.406816	1.42339	0.629558	-0.992219
1424045_at	-1.00608	1.09511	0.978701	-0.894875
1424117_at	-0.492819	1.6569	0.177488	-0.87127
1424361_at	-0.818918	1.53787	-0.0892543	0.300824
1424454_at	-1.03756	0.761777	0.557373	0.857417
1425868_at	-0.657722	1.68469	0.149041	-0.499966
1427246_at	-0.212344	1.11333	0.886462	-1.30121
1428033_at	-0.645238	1.06068	1.12579	-0.812529
1428692_at	-1.00736	0.657795	0.939426	0.569952
1429024_at	-1.00011	1.21366	-0.764397	0.904236
1429363_at	-1.06514	1.18728	-0.47424	0.940564
1429405_at	-0.584412	1.16312	0.951961	-0.427752
1429506_at	-1.1125	0.688421	1.06767	0.364272
1429784_at	-0.535558	1.16759	0.127162	0.631725
1429862_at	-0.792184	0.767397	1.132	0.113165
1430338_at	-0.10646	1.64003	0.0656686	-0.710529
1430358_at	-0.134982	1.73391	-0.815678	-0.431932
1430519_a_at	-0.544015	1.1489	-0.662738	1.01462
1430579_at	-0.369509	1.48876	0.363391	-0.285306
1431053_at	-0.327441	1.35164	-0.833841	0.727149
1431259_at	-0.416982	1.59827	-0.881683	0.324237
1432001_at	-0.374805	1.27937	0.828755	-0.73681
1432103_a_at	-0.938553	0.654949	1.18025	0.220701
1432393_a_at	-0.438889	1.77719	-0.265841	-0.496075
1432648_at	-0.90377	0.74917	1.21162	0.0170492
1433088_at	0.350441	1.4441	-0.291393	-0.214391
1435165_at	-1.03465	0.884483	0.928981	0.310917
1435858_at	-0.89017	1.40314	0.609793	-0.217382
1436574_at	-1.19044	1.3965	0.573386	-0.397325
1436790_a_at	-0.451122	1.06193	1.0967	-0.789478
1436850_at	-0.519209	1.75661	-0.117112	-0.518278
1437358_at	-0.862634	0.856701	0.507574	0.783218
1437400_at	-0.136663	1.6943	-0.076958	-0.805685
1438187_at	-1.10794	0.582466	1.03472	0.530522
1438237_at	-0.8811	0.581291	1.20117	0.26929
1438516_at	-0.13569	1.34746	0.1058	0.143327
1438730_at	-0.753902	1.34412	0.0307632	0.535447
1439065_x_at	-0.755065	1.65569	0.210787	-0.44052
1439113_at	-0.355125	1.67798	0.118313	-0.774284
1439143_at	-0.448603	1.47353	-0.744432	0.578756
1439224_at	-0.240202	1.54271	0.380947	-0.831525
1439483_at	-0.860219	1.10336	-0.315743	1.02127
1439568_at	-0.386855	1.4988	0.503801	-0.957541
1439712_at	-0.784808	1.18711	0.174796	0.654261
1440539_at	-0.40472	1.72492	-0.044959	-0.788766
1440608_at	-0.128507	1.74314	-0.555138	-0.724045
1440651_at	-0.743914	1.35988	0.03868	0.503804
1440915_at	-0.288668	1.58257	-0.619779	0.295712
1440946_at	-0.817058	0.817317	0.410921	0.892367
1441097_at	-1.24962	1.40773	-0.422792	0.480868
1441460_at	-0.290114	1.10722	1.01015	-0.917789
1441461_at	0.721974	1.31655	-0.368459	-0.50707
1441541_at	0.0137597	1.4116	-0.709419	0.431858
1441674_at	-0.212031	1.70322	-0.761283	-0.0423431
1442263_at	-1.39805	0.959022	0.257792	0.812717
1442364_at	-0.901226	1.26118	0.156093	0.590422
1442471_at	0.376748	1.54686	-0.459814	-0.429792
1442543_at	0.0901581	1.16038	-0.875581	0.763428
1442654_at	-0.20737	1.75568	-0.710396	-0.321782
1442693_at	-0.788899	1.336	0.814688	-0.650869
1442744_at	-0.136825	1.61074	0.171027	-0.870536
1442745_x_at	-0.157749	1.67665	-0.0252315	-0.901393
1443245_at	-0.172179	1.65508	0.073897	-0.69528
1443848_at	0.152022	1.21309	0.634209	-1.22819
1444239_at	-0.209665	1.27613	0.473346	-0.0924296
1444275_at	-0.585632	1.63732	-0.221627	0.124689
1444279_at	-0.459259	1.23109	0.916739	-0.905272
1444401_at	-0.821484	0.696715	1.02977	0.375091
1444489_at	-0.88204	1.02439	0.561203	0.545492
1444517_at	-1.22283	1.00864	0.473682	0.654251
1444565_at	0.476657	1.28218	0.0395725	-0.394167
1444589_at	-0.311156	1.78325	-0.508679	-0.468366
1445169_at	-0.397016	1.15015	0.988643	-0.983197
1445226_at	-0.73671	1.23128	-0.563226	0.93478
1445498_at	-0.270606	1.59046	-0.79964	0.297769
1445638_at	-0.663704	1.36594	-0.451331	0.72852
1445773_at	-1.01901	1.12376	0.361658	0.620967
1446140_at	-1.00024	0.956452	0.502731	0.699685
1446240_at	-0.813156	1.26806	0.739953	-1.08191
1446337_at	-0.36478	1.78072	-0.370795	-0.601119
1446540_at	-0.971437	1.01512	-0.00898868	0.988927
1446682_at	-1.1596	1.11368	0.272027	0.697954
1447071_at	-0.831798	0.619299	1.26272	0.0988529
1447370_at	-0.176533	1.52641	-0.0112368	-0.0598864
1447393_at	-0.969868	1.1467	-0.192108	0.9316
1447478_at	-0.789915	1.30311	0.274649	0.409869
1447517_at	-0.736369	1.17915	-0.696094	1.00721
1447952_at	-0.723996	1.25729	-0.938371	0.885356
1449277_at	-0.957647	0.947491	0.655627	0.556756
1449862_a_at	-0.659542	0.90416	-0.569845	1.25117
1450712_at	-0.654054	1.39242	-0.915911	0.712756
1450770_at	-0.958205	1.06379	0.216779	0.800905
1450960_at	-0.0880995	1.52724	-0.622954	0.276972
1451349_at	-0.926207	0.5965	1.14157	0.353541
1451447_at	-1.21228	0.88836	0.432971	0.825186
1451477_at	-1.00188	0.910575	0.465876	0.782224
1452655_at	-1.41814	0.795058	0.805043	0.497287
1452677_at	-1.06815	0.783211	0.728534	0.677226
1453753_at	0.263719	1.11856	0.701809	-0.955301
1455326_at	-0.988516	0.621488	0.926429	0.620814
1455711_at	-0.0685256	1.55785	0.212402	-0.65674
1455735_at	-0.549804	1.22178	0.93781	-0.926941
1456128_at	-0.0233706	1.53424	-0.880745	0.264294
1456143_at	-0.985162	0.991462	0.536558	0.626128
1456759_at	-0.285494	1.72313	-0.89524	-0.290876
1456857_at	-1.12511	0.638927	0.913032	0.623586
1456962_at	-0.846036	1.2668	0.0010195	0.680876
1457086_at	-0.016378	1.36924	0.536554	-0.783343
1457088_at	-1.00849	1.122	0.0556526	0.839174
1457141_at	-0.0753911	1.71014	-0.778046	-0.207671
1457259_at	-1.01359	0.627672	1.08257	0.414576
1457290_at	-0.514065	1.27873	0.0513996	0.531366
1457399_at	-0.463629	1.22896	0.875771	-0.536714
1457483_at	-0.801693	0.971716	-0.527698	1.19634
1458003_at	-0.569994	1.55779	-0.438165	0.398007
1458128_at	-0.893909	1.20606	0.327391	0.527184
1458220_at	-0.573012	1.26024	-0.59836	0.883324
1458389_at	-0.0207376	1.73091	-0.673473	-0.597634
1458584_at	0.780576	1.06051	0.217508	-0.805909
1458661_at	-0.0805181	1.43042	-0.844885	0.491146
1458684_at	-0.0284749	1.73204	-0.423882	-0.620271
1459000_at	-0.446747	1.18516	0.373857	0.348701
1459260_at	-0.596715	1.35193	-0.596989	0.771565
1459625_at	0.137069	1.37909	0.166041	-0.276794
1459957_at	-0.785489	1.06115	0.147647	0.824101
1460129_at	-0.733814	0.505154	1.04378	0.537069
1460442_at	-1.16639	0.894323	0.708996	0.569442
1416003_at	-0.984822	-0.546964	-0.225449	1.63234
1417395_at	-0.953921	-0.655992	-0.181258	1.61068
1417756_a_at	-1.02576	-0.594898	-0.0882991	1.60476
1417889_at	-1.266	-0.167916	-0.184273	1.52527
1417962_s_at	-1.04068	-0.680387	0.0418387	1.56156
1417979_at	-0.920774	-0.641558	-0.09359	1.65282
1418420_at	-1.09656	0.169446	-0.662543	1.52502
1418494_at	-1.36941	0.17946	0.0133623	1.425
1418535_at	-0.761767	-0.532686	0.623203	1.45863
1418547_at	-1.1456	-0.47612	-0.0854685	1.55941
1418602_at	-0.768738	-0.527232	-0.65747	1.60554
1418699_s_at	-1.30657	-0.0529666	0.154167	1.48014
1418990_at	-0.732407	-0.766885	-0.285555	1.66737
1419028_at	-1.17342	0.0559735	-0.494585	1.5395
1419332_at	-0.795294	-0.839037	0.142347	1.62071
1419393_at	-0.942385	-0.541615	-0.180543	1.66912
1419440_at	-0.934119	-0.616015	-0.0348203	1.65581
1419466_at	-1.02088	-0.408083	-0.443597	1.58484
1420352_at	-0.527593	-0.420578	-0.316038	1.78227
1420513_at	-0.530143	-0.815486	0.485097	1.53669
1420719_at	-1.40872	0.334236	0.442355	1.18449
1420757_at	-0.922038	-0.480822	-0.314404	1.67879
1421140_a_at	-0.501863	-0.671363	-0.517417	1.7399
1421142_s_at	-0.795994	-0.399679	-0.366054	1.74345
1421647_at	-0.343954	-0.461693	-0.332969	1.77543
1422179_at	-0.866502	-0.471991	-0.0825037	1.71299
1422561_at	-1.02749	-0.644715	0.106945	1.58642
1422562_at	-1.12304	-0.446162	-0.162298	1.57791
1423145_a_at	-0.970647	-0.319115	-0.518713	1.62938
1423672_at	-0.288427	-0.469553	-0.764261	1.74946
1424194_at	-1.30242	-0.375269	0.22468	1.45341
1424375_s_at	-0.841412	-0.265438	-0.642529	1.67424
1424414_at	-0.668996	-0.348948	0.283931	1.60811
1424749_at	-0.983027	0.415812	0.0867203	1.41025
1425039_at	-0.964242	-0.811583	0.123832	1.54422
1425046_at	-1.0657	-0.422275	0.136792	1.61218
1425083_at	-1.03586	-0.439585	-0.267669	1.6275
1425310_a_at	-1.17474	-0.0460827	-0.451666	1.54872
1425978_at	-0.705739	-0.53835	-0.582989	1.68914
1426142_a_at	-0.779661	-0.488508	-0.505415	1.70081
1426143_at	-0.699455	-0.429328	-0.500769	1.74964
1426144_x_at	-0.786124	-0.444512	-0.501126	1.71258
1426725_s_at	-0.889685	-0.714103	0.269182	1.59883
1427277_at	-0.816995	-0.482188	-0.275026	1.73191
1427437_at	-0.781995	0.13112	-0.69573	1.66844
1427522_at	-0.556412	-0.471411	-0.858552	1.63306
1427679_at	-0.550436	-0.304642	-0.310452	1.77201
1428295_at	-0.971704	-0.325273	-0.173864	1.69408
1428604_at	-0.623374	0.841693	-1.0032	1.28366
1429012_at	-1.23186	-0.169629	0.262129	1.50134
1429219_at	-1.42987	0.145314	0.306452	1.31431
1429400_at	-1.13134	-0.0496238	-0.40567	1.59779
1429742_at	0.068104	-0.770301	-0.224144	1.67203
1429918_at	-0.856163	-0.836273	0.415109	1.52735
1430786_at	-0.982681	-0.624894	-0.0615117	1.62421
1431044_at	-0.315927	-0.721067	0.215037	1.63495
1431353_at	-1.11945	0.301989	-0.591215	1.51487
1431928_at	-0.827677	-0.476672	-0.316474	1.7253
1432282_a_at	-1.23681	0.413557	-0.640112	1.37153
1433465_a_at	-0.747167	-0.578859	-0.535617	1.66802
1433741_at	-0.438318	-0.282419	-0.830386	1.73358
1434170_at	-1.09335	-0.647742	0.455214	1.46485
1434621_at	-0.965854	-0.867227	0.41419	1.46339
1435137_s_at	-0.561686	-0.504598	-0.897508	1.57187
1435355_at	-1.16487	-0.398322	-0.188971	1.55198
1435417_at	-1.37775	0.222144	0.589639	1.1618
1436274_at	-0.742065	0.46613	-0.201558	1.4792
1436569_at	-1.06318	-0.748457	0.369709	1.47369
1436717_x_at	-0.636925	-0.402935	-0.353746	1.77749
1436823_x_at	-0.647975	-0.399266	-0.330578	1.7757
1436867_at	-1.13116	-0.14866	-0.453718	1.57031
1436965_at	-1.20131	-0.411668	0.260468	1.51438
1436978_at	-1.02867	-0.595599	-0.0623081	1.60518
1436999_at	-0.777462	-0.135012	-0.949622	1.54008
1437056_x_at	-0.968749	-0.633816	-0.0704913	1.62876
1437303_at	-1.34454	-0.116409	-0.0571942	1.47427
1437492_at	-0.705601	-0.597792	-0.172508	1.7444
1438232_at	-1.27731	0.203073	-0.0643364	1.48441
1438696_at	-0.790595	-0.667869	-0.227863	1.69614
1439109_at	-0.632624	-0.47565	-0.689627	1.69949
1439569_at	-0.581125	-0.0836327	-0.965581	1.65002
1439711_at	-0.553963	-0.697356	-0.436709	1.73603
1439944_at	-0.713594	-0.995006	0.61955	1.41742
1439946_at	-0.947649	-0.328549	-0.477159	1.66064
1440393_at	-0.315241	-0.339798	-0.696185	1.76822
1440880_at	-1.42905	0.0895012	0.245479	1.35048
1441111_at	-1.16431	-0.373519	-0.0964656	1.57876
1441137_at	-1.29089	-0.461926	0.291508	1.42619
1441384_at	-0.868794	-0.327045	-0.127262	1.72144
1441667_s_at	-0.943171	-0.264536	-0.320032	1.70489
1442019_at	-0.468148	-0.0156475	-1.28898	1.40972
1442255_at	0.0848497	-0.0328166	-0.932478	1.60954
1443299_at	-0.924025	-0.369894	-0.463719	1.66929
1443437_at	-0.646924	-0.757236	0.110331	1.68588
1443894_at	-0.53987	-0.50409	-0.176454	1.76749
1444139_at	-0.796866	-0.601371	0.0960998	1.68701
1445207_at	-0.382616	-0.567303	-0.521566	1.77908
1445574_at	-1.11705	-0.275808	-0.117363	1.62746
1445952_at	-0.29172	-0.606708	-0.677616	1.74867
1446180_at	-0.478737	-0.503753	-0.548256	1.77653
1446904_at	-0.474456	0.466839	-1.1819	1.44699
1447657_s_at	-1.14165	-0.340249	-0.289971	1.56675
1447713_at	-0.912134	-0.415952	-0.548778	1.62127
1447812_x_at	-1.18021	-0.471402	0.0157981	1.54133
1447870_x_at	-0.880106	-0.750046	-0.140635	1.61861
1448395_at	-1.48581	0.355581	0.152661	1.25194
1448793_a_at	-0.634924	-0.557525	-0.62088	1.69928
1449249_at	-0.782859	-0.518689	-0.662143	1.59488
1449297_at	-0.958059	-0.589502	-0.305528	1.60636
1449626_s_at	-1.29654	-0.25913	0.373162	1.43192
1449969_at	-1.35405	0.399191	-0.120133	1.37861
1450078_at	-0.889242	-0.766679	-0.0289735	1.61742
1450112_a_at	-0.842953	-0.692022	0.147156	1.64938
1450170_x_at	-0.746543	-0.678872	0.547221	1.51072
1450203_at	-0.994437	0.00767124	-0.311178	1.66678
1450482_a_at	-0.938934	-0.726629	-0.0544293	1.6044
1450658_at	-1.06791	-0.468035	0.0839043	1.61463
1451353_at	-0.957364	0.08627	-0.0451573	1.61013
1451372_a_at	-0.839118	-0.441249	-0.589903	1.64374
1451449_at	-1.16046	-0.563962	0.562901	1.40048
1451450_at	-1.07528	-0.527192	0.180486	1.58341
1451507_at	-0.992384	-0.468308	-0.283024	1.645
1451667_at	-0.459106	-0.610566	-0.251723	1.77426
1451801_at	-1.0212	-0.413595	-0.26213	1.64771
1451810_at	-0.467069	-0.563524	-0.241367	1.77552
1452014_a_at	-1.21269	-0.352346	-0.129396	1.53749
1452366_at	-1.22389	-0.389495	0.26693	1.50168
1452432_at	-0.849452	-0.769556	-0.0234035	1.6388
1452707_at	-0.879301	-0.678914	-0.116785	1.65892
1452946_a_at	-1.12252	-0.400138	0.196105	1.57474
1453084_s_at	-0.95261	-0.623273	-0.257838	1.60835
1453486_a_at	-0.759927	0.191277	-0.541142	1.66784
1454660_at	-1.01199	-0.487249	-0.251557	1.63122
1455050_at	-0.980759	-0.723997	-0.042071	1.57572
1455416_at	-0.864936	-0.629817	0.00331793	1.67926
1456061_at	-1.02608	-0.442242	-0.0236425	1.65098
1456258_at	-1.06981	-0.508881	0.593333	1.43051
1456543_at	-0.996963	-0.71646	0.0823693	1.57572
1457306_at	-0.563044	0.360368	-1.13235	1.4981
1457465_at	-1.25378	-0.411028	0.507344	1.39477
1458719_at	-0.457053	-0.453318	-0.394325	1.78791
1459790_x_at	-0.844525	-0.487321	-0.0890889	1.71839
1459868_x_at	-0.889895	-0.680132	0.0999315	1.6447
1460163_at	-1.01308	-0.598299	-0.0664224	1.61472
1460285_at	-1.05349	0.181963	0.336159	1.40802
1416629_at	0.371447	-1.38813	-0.690419	0.827484
1417131_at	0.966535	-0.957029	-0.994853	-0.088152
1417248_at	0.337188	-0.886085	-1.2314	0.883802
1417961_a_at	-0.278656	-0.479104	-0.889133	-0.0557924
1418744_s_at	1.46707	-0.424878	-1.2269	-0.17676
1419087_s_at	0.62444	-0.326616	-1.61731	0.566999
1420112_at	1.31011	-0.226761	-1.27298	0.639674
1421929_at	0.377882	-1.12409	-0.71823	0.0231812
1422596_at	1.4363	-0.513491	-1.26941	0.142566
1423072_at	-0.155303	-0.507601	-1.30369	1.18932
1423089_at	0.747144	-0.359518	-1.54779	0.230876
1424541_at	0.99688	-0.464246	-1.51697	0.542355
1424854_at	0.910244	-1.18991	-0.950669	0.397303
1425210_s_at	0.976013	-0.32597	-1.49196	-0.00377994
1426416_a_at	0.889429	-0.561407	-1.48959	0.569531
1426417_at	1.20233	-0.952212	-1.11215	0.290884
1426546_at	1.29281	-0.670973	-1.22778	-0.00313527
1426936_at	1.05483	-1.20549	-0.838376	0.146543
1426988_at	0.635996	-1.19224	-0.982943	0.877613
1427945_at	-0.213223	-0.537652	-1.25626	0.812551
1428819_at	0.835142	-1.25405	-0.915756	0.649563
1428820_at	0.905109	-1.39504	-0.712177	0.650692
1429101_at	1.06414	-1.18557	-0.943434	0.482379
1429571_a_at	0.0625489	-0.910436	-1.03954	0.552961
1429951_at	0.901927	-1.16336	-1.01129	0.620642
1430096_at	0.911866	-0.750793	-1.36923	0.59434
1430131_at	0.958419	-1.10703	-0.971487	0.937426
1430393_at	1.18228	-1.05976	-1.02934	0.388479
1431393_at	1.25776	-1.09007	-0.933683	0.203213
1431896_at	1.09523	-1.25381	-0.844051	0.419507
1432604_at	1.27116	-0.478502	-1.33632	-0.0610625
1433156_at	1.58941	-0.506417	-1.09397	-0.0957129
1436194_at	1.26718	-0.800832	-1.07773	-0.144043
1437129_at	1.53143	-0.412227	-1.21643	0.0352733
1437840_s_at	0.872003	-0.686841	-1.39706	0.4038
1438437_a_at	1.15409	-0.165912	-1.55837	0.127783
1438454_at	0.977426	-0.254282	-1.60862	0.454816
1438588_at	1.06778	-0.705374	-1.35353	0.355725
1438833_at	0.701221	-0.927486	-1.03925	0.0133891
1439040_at	0.829641	-0.513202	-1.38704	0.0102587
1439047_s_at	0.98088	-0.999375	-1.12744	0.336933
1439300_at	0.583745	-0.808242	-1.29179	1.0645
1439477_at	1.09847	-1.19614	-0.904499	0.646539
1439630_x_at	1.01002	-0.968593	-1.00755	-0.0460042
1439663_at	1.24159	-1.01252	-1.00249	0.640839
1440040_at	1.45967	-0.952584	-0.886814	-0.0375221
1440267_at	1.08108	-1.25388	-0.843757	0.631662
1440281_at	1.22926	-0.949445	-1.07297	0.643209
1440287_at	1.11687	-0.228352	-1.56996	0.298847
1440495_at	0.888288	-0.214557	-1.62714	0.299431
1440625_at	0.524034	-0.827008	-1.31574	0.817953
1441030_at	0.623101	-0.237192	-1.65696	0.602594
1441373_at	1.22854	-0.429174	-1.36806	-0.0852633
1441413_at	1.20969	-0.216866	-1.52979	0.217561
1441573_at	0.943512	-0.899428	-1.25264	0.577882
1441632_at	1.13658	-0.175	-1.54464	0.538168
1441823_at	1.17107	-0.944623	-1.14198	0.37693
1442120_at	0.749956	-0.78684	-1.3375	0.893454
1442124_at	0.706258	-0.358856	-1.60087	0.517089
1442467_at	1.20371	-0.192062	-1.53702	0.345567
1442855_at	1.01794	-0.175365	-1.60626	0.206661
1442983_at	1.3095	-0.283432	-1.45313	0.246069
1443281_at	1.14826	-0.972863	-1.12583	0.564299
1443335_at	1.16055	-0.111254	-1.58033	0.23139
1443633_at	1.01858	-1.3263	-0.639213	0.0572345
1443882_at	0.393146	-0.466679	-1.52294	0.668001
1443898_at	0.704845	-1.14348	-0.756024	-0.0773758
1443905_at	1.58408	-0.67069	-1.00585	-0.0652696
1444048_at	1.25908	-1.34307	-0.593118	0.460725
1444119_at	1.39907	-0.446992	-1.25206	0.489224
1444152_at	0.848279	-0.756962	-1.37291	0.666222
1444164_at	0.771257	-1.1288	-1.05882	0.649771
1444444_at	1.09513	-0.419989	-1.50752	0.364981
1444498_at	1.15351	-0.155384	-1.56429	0.145205
1444552_at	1.04711	-1.02846	-1.01896	0.892093
1444575_at	1.24266	-1.17414	-0.869117	0.374236
1445143_at	1.42002	-0.232944	-1.36311	0.254921
1445148_at	1.24469	-0.801859	-1.14031	-0.0147371
1445154_at	1.02153	-1.10186	-1.05013	0.582873
1445579_at	1.22938	-1.18214	-0.835033	0.598327
1445984_at	0.898968	-1.07919	-1.09661	0.707407
1446050_at	0.812928	-1.05606	-1.04868	1.02654
1446102_at	0.811564	-0.901362	-1.24549	0.875197
1446209_at	1.35738	-0.195987	-1.37302	0.431029
1446260_at	1.27815	-0.673605	-1.28373	0.209254
1446332_at	1.17517	-0.925442	-1.15952	0.500671
1446423_at	1.2451	-0.809924	-1.09043	-0.113982
1446496_at	0.874871	-0.415065	-1.50525	0.876334
1446934_at	0.97504	-0.786264	-1.3319	0.528182
1447014_at	0.912317	-0.267549	-1.52605	0.00535692
1447105_at	1.16926	-0.906945	-1.16319	0.610893
1447259_at	1.09776	-0.975725	-1.14694	0.545617
1447312_at	1.15056	-0.960571	-1.10956	0.682913
1447473_at	1.39465	-0.681377	-1.17426	0.000806994
1447552_s_at	1.09405	-0.600572	-1.36023	0.104366
1447854_s_at	1.27898	-0.390206	-1.40235	0.0186036
1447894_x_at	1.05235	-0.897403	-1.00804	-0.168096
1447954_at	1.12488	-1.30091	-0.734261	0.244417
1447965_at	1.41251	-1.29523	-0.499817	0.237163
1448214_at	0.778259	-1.37631	-0.727369	0.44746
1450117_at	0.341639	-1.19386	-0.928155	0.966452
1451413_at	-0.0655362	-0.721851	-1.2071	1.11677
1451888_a_at	0.567308	-0.390917	-1.44961	0.0827804
1452459_at	0.916953	-0.295946	-1.53317	0.0655726
1455095_at	1.30714	-0.500123	-1.34012	0.0393635
1455287_at	0.74733	-0.439011	-1.56717	0.61529
1455715_at	0.543548	-0.378045	-1.5921	0.781435
1456319_at	0.771198	-1.07604	-0.928719	0.0582028
1456334_s_at	1.10247	-0.211593	-1.53272	0.0171157
1456691_s_at	0.0221714	-0.337164	-1.43535	0.491916
1456923_at	0.853101	-1.12212	-1.05223	0.532083
1457293_at	0.790893	-0.528871	-1.50423	0.447101
1457524_at	1.15394	-1.16941	-0.924248	0.520565
1457689_at	1.05603	-1.45429	-0.530563	0.295609
1457855_at	1.35085	-0.996132	-0.984296	0.225616
1457908_at	0.941565	-0.388489	-1.56112	0.597182
1458031_at	1.10759	-1.10806	-0.995591	0.668602
1458050_at	0.979475	-0.474617	-1.51644	0.460453
1458094_at	0.69426	-1.3338	-0.789081	0.933237
1458404_at	0.00826029	-0.423205	-1.41401	0.641635
1458501_at	1.22918	-0.302364	-1.43906	-0.056601
1458505_at	0.95086	-1.06703	-1.10215	0.623638
1458515_at	1.08877	-0.550899	-1.40819	0.161891
1458645_at	1.39826	-0.86814	-1.0277	0.484619
1458739_at	0.0516239	-0.690348	-1.17815	1.39946
1458798_at	1.2603	-0.991082	-1.02097	0.60439
1459135_at	1.34238	-0.533025	-1.23896	-0.163732
1459292_at	1.0471	-0.513451	-1.47489	0.574743
1459463_at	1.15999	-0.516385	-1.42304	0.218026
1459488_at	1.16462	-0.227789	-1.53228	0.115226
1459603_at	1.43589	-0.866104	-1.03291	0.315047
1459702_at	0.773495	-0.257159	-1.63286	0.406566
1459714_at	0.8682	-0.96601	-1.19369	0.481156
1459942_at	1.02767	-0.983635	-1.14202	0.735216
1460499_at	1.4661	-1.27018	-0.425638	0.236563
1415903_at	0.941985	0.106222	-1.55038	-0.283521
1416487_a_at	0.0536003	0.747457	-1.24486	-0.724217
1417355_at	0.368485	0.613386	-1.22543	-0.867326
1418076_at	1.02217	-0.176183	-1.32589	-0.484958
1418760_at	0.883691	0.109525	-1.66121	-0.000938768
1418969_at	0.859399	0.406554	-1.69134	-0.0565862
1418980_a_at	1.14762	0.027699	-1.48497	-0.308387
1421137_a_at	1.09861	0.234919	-1.53985	-0.312443
1422536_at	1.05292	0.745886	-1.3581	-0.663899
1424223_at	1.5037	0.32155	-1.16499	-0.503812
1424630_a_at	1.06299	0.607142	-1.46996	-0.500468
1425166_at	0.743017	0.804566	-1.13695	-1.04901
1425315_at	1.03181	0.384701	-1.58111	-0.287772
1426037_a_at	1.17766	-0.24238	-1.47255	-0.078972
1426053_a_at	1.08148	0.451146	-1.61818	-0.00569717
1426526_s_at	1.31426	0.0901378	-1.50103	-0.0101322
1426603_at	0.916154	-0.122609	-1.58279	-0.0109373
1426604_at	1.29001	0.0904465	-1.45635	-0.281336
1428370_at	0.794766	0.48602	-1.69886	-0.072561
1428387_at	1.06113	0.485929	-1.28815	-0.816852
1428710_at	0.891796	0.623042	-1.6468	-0.152937
1428769_at	1.19779	-0.0951227	-1.4161	-0.344171
1428809_at	1.28295	0.30289	-1.14871	-0.869414
1429145_at	1.19191	-0.220341	-1.26777	-0.515113
1429215_at	0.746551	0.790522	-1.58035	-0.377923
1429283_at	1.20506	0.471101	-1.49703	-0.274964
1429628_at	0.774302	0.79346	-1.11649	-1.06899
1429663_at	0.889127	0.503699	-1.67909	-0.0753158
1429685_at	0.86335	0.351911	-1.67279	-0.108805
1429822_at	1.15373	-0.185372	-1.42773	-0.265597
1429849_at	0.865686	0.57841	-1.67647	-0.081885
1429871_at	0.980903	0.590814	-1.57865	-0.310056
1430112_at	1.12401	0.392914	-1.48462	-0.450666
1430153_at	1.12149	0.280549	-1.49263	-0.4192
1430301_at	1.44074	0.300363	-1.25505	-0.508354
1430357_at	1.34195	0.0805159	-1.39423	-0.366533
1430368_s_at	1.00096	0.343668	-1.58363	-0.294938
1430436_at	0.964894	0.458141	-1.65166	-0.1148
1430498_at	1.52167	0.183229	-1.21318	-0.416523
1430520_at	0.42955	0.343281	-1.01166	-1.03073
1430665_at	0.962755	0.491489	-1.64462	-0.137891
1430896_s_at	0.608066	0.597609	-1.65446	-0.24207
1431204_at	1.01052	0.633151	-1.58166	-0.223881
1431213_a_at	0.756331	0.442258	-1.0887	-1.06515
1431232_a_at	0.86011	0.11967	-1.5927	-0.204114
1431381_at	1.09919	0.512488	-1.54605	-0.294259
1431436_a_at	0.914655	0.596974	-1.64717	-0.137982
1431717_at	1.01453	0.844151	-1.39093	-0.561039
1432108_at	1.24975	0.50962	-1.37533	-0.518471
1433388_at	1.19413	0.409995	-1.52022	-0.255694
1433593_at	0.986127	0.503795	-1.33315	-0.779875
1433972_at	1.20798	0.168431	-1.52083	-0.235245
1434045_at	0.834338	0.502906	-1.61237	-0.317058
1434052_at	1.00558	0.551605	-1.55504	-0.366028
1434327_at	1.11237	0.578824	-1.54285	-0.208724
1434428_at	1.39817	0.443897	-1.0343	-0.879304
1435719_at	1.10361	0.313181	-1.28995	-0.774742
1435788_at	1.12256	0.57856	-1.33208	-0.714885
1435934_at	0.710021	0.528305	-1.6496	-0.247683
1436080_at	0.838252	0.485616	-1.68518	-0.0990019
1436136_at	1.32725	0.257538	-1.47137	-0.0379826
1436557_at	1.03693	0.0699371	-1.56043	-0.210297
1436780_at	0.685505	0.882038	-1.41612	-0.682028
1436832_at	1.03721	0.558702	-1.60119	-0.152624
1436875_at	1.13316	0.0349509	-1.60316	0.0594816
1437212_at	1.18728	-0.051288	-1.19131	-0.736213
1437216_at	1.11818	0.245259	-1.43112	-0.531463
1437341_x_at	1.17969	-0.048025	-1.40427	-0.410005
1437370_at	1.01812	0.666457	-1.55823	-0.267141
1437394_at	0.912298	0.483727	-1.67498	-0.0717974
1437479_x_at	1.12315	0.54447	-1.46662	-0.468541
1437491_at	1.12894	0.725661	-1.32482	-0.654392
1437553_at	0.689855	0.728038	-1.66904	-0.171772
1437599_at	1.25308	0.121704	-1.14801	-0.845281
1437856_at	1.08778	0.04693	-1.61034	0.00520067
1437958_at	0.73458	0.649551	-1.68861	-0.11303
1438130_at	0.903645	0.848656	-1.22471	-0.905718
1438258_at	0.881473	0.388251	-1.61905	-0.266889
1438305_at	1.34709	0.185435	-0.886611	-1.08331
1438521_at	0.960218	0.644314	-1.58233	-0.292902
1438915_at	0.789423	0.715734	-1.63529	-0.236501
1438916_x_at	0.820433	0.589542	-1.62333	-0.294185
1439252_at	1.06054	0.605951	-1.483	-0.47381
1439429_x_at	0.396712	0.813874	-1.12294	-1.02244
1439559_at	1.18292	0.293676	-1.54986	-0.197567
1439648_at	1.18544	0.203594	-1.53385	-0.235878
1439691_at	0.96168	0.433925	-1.60243	-0.282407
1439806_at	0.912373	0.688162	-1.5727	-0.345765
1439928_at	1.17465	0.0185863	-1.47583	-0.306948
1439938_at	1.11217	-0.0743591	-1.60592	0.191325
1439993_at	1.09087	0.415827	-1.61947	-0.00712054
1440119_at	1.44768	0.248154	-1.2683	-0.480845
1440200_at	1.00745	0.799588	-1.2157	-0.884287
1440278_at	0.748392	0.756854	-1.3793	-0.7546
1440456_at	0.893619	0.0409813	-1.60727	-0.105358
1440498_at	1.46922	-0.173793	-1.32292	-0.160468
1440682_at	1.17587	-0.0620157	-1.38122	-0.445093
1440728_at	0.88998	0.543602	-1.64266	-0.205492
1440893_at	0.97224	0.376167	-1.33921	-0.752831
1440998_at	0.873409	0.603942	-1.64242	-0.201407
1441317_x_at	0.866975	0.646518	-1.43857	-0.653123
1441344_at	0.995237	0.360395	-1.64988	-0.0918501
1441368_at	0.822288	0.658061	-1.45494	-0.634639
1441440_at	1.13379	0.169057	-1.44013	-0.480238
1441444_at	1.11969	-0.218446	-1.32626	-0.439136
1441479_at	1.10712	0.476128	-1.56659	-0.224253
1441637_at	1.27241	0.692681	-1.25284	-0.553482
1441642_at	0.992921	0.302116	-1.59652	-0.254541
1441757_at	1.45192	0.123621	-0.858753	-1.02259
1441896_x_at	1.30983	0.601622	-1.26042	-0.572318
1442027_at	0.885171	-0.0714888	-1.58503	-0.0624196
1442160_at	1.17362	0.601347	-1.43432	-0.440241
1442371_at	0.693564	0.747368	-1.6632	-0.179951
1442384_at	1.24126	-0.0572523	-1.29294	-0.569382
1442388_at	0.923131	0.407194	-1.69183	0.0158446
1442409_at	1.44398	0.318032	-1.2094	-0.591302
1442470_at	1.25787	0.452543	-1.35134	-0.58102
1442525_at	0.886179	0.491421	-1.69091	-0.023544
1442594_at	1.02841	0.474215	-1.63395	-0.0741458
1442604_at	1.18306	0.111108	-1.55789	-0.119375
1442885_at	1.04898	0.523393	-1.55704	-0.324834
1442931_at	1.04848	0.819095	-1.28709	-0.740078
1443000_at	1.00678	0.38343	-1.64525	-0.096082
1443057_at	0.896642	0.854662	-1.45899	-0.529711
1443109_at	0.939871	0.837299	-1.14322	-0.990646
1443171_at	0.850867	0.551514	-1.67896	-0.101183
1443180_at	1.52589	0.0399725	-1.0279	-0.753128
1443314_at	0.976928	0.892223	-1.19553	-0.881498
1443540_at	0.937096	0.686892	-1.32691	-0.798624
1443679_at	0.952247	0.428877	-1.66123	-0.0948495
1443926_at	1.18248	0.689267	-1.37519	-0.485155
1444051_at	1.25732	0.0749879	-1.19691	-0.764751
[truncated: 1,100 more rows]

## Sheet: P30.5 Timepoint
Standardized Microarray Expression Data at P30.5 Averaged by Strain
Affymetrix ID	C57BL6/J Standardized Expression	NOD.NON-H2-NB1 Standardized Expression	CAST/EiJ Standardized Expression	AKR/J Standardized Expression
1415834_at	-0.558438	-0.523103	0.200469	1.66246
1416839_at	-0.659638	-0.271084	-0.415582	1.77143
1417019_a_at	-0.291828	-0.928899	0.199499	1.62657
1417110_at	-0.249877	-0.125697	-0.865213	1.71661
1417220_at	-0.770732	0.577361	-0.0118865	1.33782
1418478_at	-0.196136	-0.481417	0.448883	1.43761
1418535_at	-0.90117	-0.606308	0.932651	1.2322
1418909_at	-0.581048	-0.0290469	-0.543595	1.73886
1419298_at	-0.703226	0.45496	-0.860303	1.54016
1420352_at	-0.443362	-0.500043	-0.497574	1.78529
1421093_at	-0.679262	0.0627952	-0.542335	1.71279
1421490_at	-0.480394	-0.255059	-0.439493	1.77507
1421738_at	-1.227	0.560577	0.182269	1.2495
1422179_at	-0.205609	-0.561587	-0.50487	1.77146
1422247_a_at	-0.0451227	-0.620739	-0.627597	1.73812
1423240_at	-0.896425	-0.423053	0.745603	1.35859
1424109_a_at	-1.10556	-0.91727	0.961751	1.00405
1424284_at	-0.568756	-0.662673	0.255099	1.64913
1424399_at	-0.84615	-0.456323	0.272938	1.62637
1425343_at	-0.94686	0.374628	-0.293378	1.55138
1425518_at	-0.0621159	-0.0304254	0.25037	1.3211
1427284_a_at	-1.02916	0.0527103	0.612364	1.29936
1427437_at	-0.212403	-0.635157	-0.439194	1.76825
1427679_at	-0.75296	-0.670281	-0.0640544	1.71154
1428990_at	-0.67142	-0.212448	0.558019	1.41584
1431007_at	-1.06997	-0.699386	0.635389	1.37919
1431044_at	-0.365332	-0.701671	0.204273	1.64798
1431146_a_at	-0.532701	-0.412037	0.682504	1.36527
1431168_at	-0.601765	-0.57275	0.172132	1.67971
1433465_a_at	-0.478247	-0.318967	-0.557278	1.78216
1434447_at	-0.394086	-0.752577	0.603895	1.44747
1436087_at	-0.340025	-0.138911	-0.314299	1.71033
1436108_at	-0.581518	-0.484771	0.546512	1.48322
1436233_at	-0.522786	-0.457863	-0.330309	1.78434
1436410_at	-0.97698	-0.268224	0.702415	1.35141
1436578_at	-0.284512	0.179491	-1.07435	1.59893
1438115_a_at	-0.215671	-0.571983	-0.682778	1.75479
1438751_at	-0.749705	-0.244559	0.159644	1.64294
1439143_at	-0.579819	0.445725	-0.541626	1.55101
1439345_at	-0.487511	0.0909818	-0.574055	1.70051
1439480_at	-0.353733	0.515393	-0.557929	1.46688
1440296_at	-0.409244	-0.572759	-0.068713	1.73939
1441643_at	-0.0577045	-0.207295	-1.08059	1.64252
1442255_at	-0.357729	-0.32307	-0.665583	1.7728
1442302_at	-0.246166	0.176416	0.432433	1.1706
1442491_at	-0.306521	0.344212	-1.21933	1.48599
1443894_at	-0.568781	-0.862205	0.62327	1.45705
1443933_at	-0.607636	0.452255	-0.939775	1.53332
1444060_at	-0.896551	-0.845768	1.02268	1.12665
1445824_at	-0.0983974	-0.189606	-0.828216	1.70821
1446181_at	-0.694769	-0.138581	-0.415398	1.75261
1446252_at	-0.410145	-0.601358	-0.205057	1.76761
1446904_at	-0.34447	0.205327	-1.03857	1.60548
1448047_at	-0.843851	-0.319926	-0.0818915	1.71897
1448793_a_at	-0.633448	-0.539567	-0.102568	1.75214
1450188_s_at	-0.566432	-0.247247	-0.471949	1.77614
1450280_a_at	-0.921286	0.393384	0.0347248	1.44527
1450389_s_at	-0.551345	-0.132467	0.168427	1.58383
1450759_at	-0.612622	0.012577	-0.250364	1.69017
1450918_s_at	-1.17036	-0.333704	0.857622	1.21047
1451331_at	-1.02884	0.212773	0.127041	1.49401
1451450_at	-0.543453	-0.365388	-0.0845143	1.73576
1451667_at	-0.472523	-0.563887	-0.647416	1.74246
1451692_at	-0.49706	-0.13856	-0.520346	1.76011
1452016_at	-0.127459	-0.398291	-0.968023	1.68826
1452475_at	-0.536306	0.0827942	-0.853646	1.68374
1454309_at	-1.19891	0.128565	0.314869	1.41735
1454632_at	-0.741151	0.202773	0.520331	1.26175
1456068_at	-0.686721	-0.562919	0.451155	1.55881
1456182_x_at	-0.449098	-0.442419	-0.441661	1.78883
1456411_at	-0.406104	0.421909	-1.00781	1.53267
1456412_a_at	-0.892605	0.440013	0.100294	1.38807
1457306_at	-0.486708	0.175098	-1.24591	1.47419
1458115_at	-0.514294	-0.172933	-0.491528	1.76608
1458129_at	0.016574	-1.08867	-0.426879	1.61806
1458719_at	-0.465962	-0.460273	-0.464089	1.78813
1459565_at	0.0264577	-0.638624	-0.386725	1.7125
1460218_at	-1.10569	-0.840446	0.581264	1.3156
1460378_a_at	-0.610539	-0.748794	0.839839	1.3148
1460453_at	-0.392038	-0.00680923	-0.760913	1.7189
1415824_at	-0.517658	1.63744	-0.86839	0.238396
1416203_at	0.344866	0.799814	0.0968842	0.48855
1417253_at	-0.765225	1.18586	-0.611507	0.994332
1417289_at	0.498247	0.748038	-0.114349	0.560636
1417630_at	-0.374352	1.08473	-0.502833	0.99369
1417670_at	-0.274728	1.09856	-0.650189	0.980859
1418693_at	-0.760332	0.986668	0.321237	0.773895
1420491_at	-0.856956	1.0916	-0.580694	1.08871
1420535_a_at	-0.57981	1.48965	-0.464619	0.528983
1421355_at	-0.853267	1.63588	-0.380729	0.229244
1421546_a_at	-0.188678	1.37615	-0.81277	0.631131
1422069_at	-0.503165	1.46131	-0.922946	0.59841
1424361_at	-0.839407	1.28297	-0.345006	0.824081
1424466_at	-0.170363	1.19222	-1.36649	0.730391
1424749_at	-0.908495	0.956337	0.144365	0.957639
1424944_at	-0.0310887	1.59825	-0.992741	0.0962783
1424988_at	-0.260825	0.997751	-0.946225	1.10944
1425746_at	-0.21586	1.60586	-0.982011	0.200374
1426059_at	-1.00493	0.840446	-0.851892	1.22983
1426362_at	-0.670766	1.51246	-0.724038	0.545896
1426708_at	-1.51973	0.568186	-0.507344	0.881121
1427094_at	-0.35901	1.06493	-0.492215	1.00489
1427797_s_at	-0.969743	0.885588	-0.677806	1.25437
1428420_a_at	-0.48547	1.49331	-0.876066	0.549808
1428618_at	-0.580437	1.29467	-0.694877	0.857463
1429363_at	-0.332826	1.63319	-1.00799	0.13941
1429851_at	-0.446031	1.58862	-1.05723	0.236594
1430073_at	-0.52173	0.815721	-1.13371	1.26382
1430116_at	-0.0226747	1.42007	-0.190959	0.177381
1430519_a_at	-0.928216	0.966091	-0.40472	1.1769
1430798_x_at	-0.568884	1.51385	-0.736271	0.536263
1430944_at	-0.0385247	0.802068	-1.10431	1.18961
1431049_at	-1.01272	1.22178	0.339644	0.505309
1431053_at	-0.628837	1.16735	-0.601971	1.00061
1431241_at	-0.948782	1.16139	-0.102928	0.876388
1431259_at	-0.380506	1.57888	-0.647482	0.35359
1432209_at	-0.359921	1.52498	-0.700679	0.455609
1432222_at	-0.0853838	1.31893	-1.16024	0.63577
1433947_at	-0.309787	0.580354	-0.608773	1.42198
1434109_at	0.0866475	1.24984	-0.199072	0.365079
1434279_at	-0.508284	1.68201	-0.392273	0.0853266
1434797_at	-0.155245	0.95451	-0.137477	0.857998
1435211_at	0.187247	0.816443	-1.03274	1.07079
1435302_at	-0.0116914	1.44786	-0.414062	0.266691
1435303_at	0.329701	1.22037	-0.764046	0.475699
1435393_at	-0.309774	1.0024	-1.01019	1.1149
1435819_at	-0.316777	0.706549	-0.892334	1.36436
1435911_s_at	-1.11394	0.677822	0.155964	1.19746
1436128_at	0.25672	1.19002	-0.909924	0.610768
1436287_at	0.0666636	1.13429	-1.27967	0.770208
1436314_at	-0.37143	1.06604	-1.22174	1.00317
1436324_at	-0.608928	0.990522	0.252932	0.774247
1436536_at	-0.532339	1.61843	-0.294849	0.194852
1437285_at	0.115253	1.22314	-0.691859	0.626194
1437286_x_at	0.0879615	1.22543	-0.656176	0.631617
1437358_at	-1.21767	0.976661	0.368514	0.77871
1438707_at	-0.524526	1.73611	-0.683483	-0.0358056
1438730_at	-0.715011	1.2818	-0.609871	0.879695
1439371_x_at	-0.412229	1.06745	-0.831544	1.08406
1439483_at	-0.93966	1.08334	-0.347058	1.05097
1439675_at	-0.813293	1.46331	-0.428169	0.592411
1439712_at	-0.968298	0.999735	0.317139	0.800802
1440063_at	-0.893759	1.41136	-0.30455	0.633008
1440386_at	-1.29774	1.39587	-0.282974	0.460011
1440651_at	-1.08118	1.35636	0.00460277	0.550107
1440946_at	-1.15178	0.872193	0.414395	0.863153
1441541_at	-0.592751	1.16687	-0.520314	0.976808
1442304_at	-0.303983	1.64811	-0.745977	0.178385
1442331_at	-0.590921	1.2439	-0.615961	0.909772
1442364_at	-1.17554	1.06588	0.503705	0.561479
1442543_at	-0.621151	1.23474	-0.667683	0.933222
1443505_at	-0.364121	1.23145	-0.993458	0.88648
1444724_at	-0.443425	1.26936	-0.547174	0.82339
1444965_at	-0.670086	0.857444	-0.65948	1.30129
1445226_at	-0.740808	1.34285	-0.560271	0.795559
1445709_at	0.225281	1.51293	-1.1526	-0.00964885
1445773_at	-1.2641	1.03943	0.452062	0.625032
1446159_at	0.621421	1.08362	-0.765324	0.370484
1446540_at	-0.974637	0.854509	-0.087614	1.17407
1447393_at	-1.04884	1.12807	-0.36615	0.995566
1447517_at	-0.720398	1.16247	-0.742763	1.02578
1447541_s_at	-0.91291	1.2959	-0.275241	0.784484
1448169_at	-0.026743	0.881755	-0.613053	1.06576
1448801_a_at	-0.183041	1.00457	-1.0139	1.07364
1449561_at	-0.685425	1.14922	-0.195756	0.899238
1449579_at	0.0315578	1.37072	-0.892338	0.517632
1450500_at	-0.607472	1.69493	-0.777158	0.0751406
1450712_at	-0.567723	1.13633	-1.01029	1.01715
1450770_at	-0.978415	0.771065	-0.363385	1.32297
1450969_at	-0.699294	0.935749	-0.909449	1.22582
1452110_at	-0.812484	1.0219	-0.299561	1.09431
1452478_at	-0.685037	1.22942	0.390175	0.378392
1452840_at	-0.185366	1.56382	-0.668347	0.285763
1453213_at	-0.670992	1.24063	-0.71738	0.93557
1453310_at	0.126994	0.832111	-1.07001	1.08996
1453365_at	0.114674	1.31896	-1.31072	0.449261
1453418_at	-0.678136	1.23781	-0.608978	0.929051
1453422_a_at	0.211299	0.78762	-1.23994	1.06086
1453534_at	-0.140341	1.13052	-1.39181	0.785809
1455199_at	-1.01046	0.941955	0.277477	0.893728
1457011_at	-0.516293	1.49722	-0.929488	0.533973
1457088_at	-0.926372	1.16118	0.0220178	0.809683
1457483_at	-1.05849	1.36005	-0.345513	0.696329
1458003_at	-0.816711	1.42455	-0.334017	0.62288
1458220_at	-0.988161	1.30146	-0.376545	0.80167
1458661_at	-0.880679	1.63404	-0.661754	0.191063
1459957_at	-1.05762	1.18556	0.232245	0.643639
1460285_at	-0.881689	0.744937	-0.00726375	1.22467
1460370_at	-1.1361	1.50928	-0.0480455	0.271134
1416132_at	0.523056	0.671486	-1.50883	0.84619
1416173_at	0.517513	0.650197	-1.75036	0.0964992
1416262_at	0.26549	0.907534	-1.67552	0.544744
1416334_at	0.784978	0.574185	-1.72586	0.247732
1416402_at	0.332008	0.563879	-1.74169	0.72344
1417288_at	0.763949	0.869022	-1.34185	0.494066
1417434_at	0.741503	0.331825	-1.76147	0.327803
1417533_a_at	0.270258	0.36491	-1.77363	0.570053
1417667_a_at	0.029602	0.844856	-1.6901	0.627205
1418144_a_at	0.454267	0.439339	-1.78875	0.434133
1418190_at	-0.0481033	0.434761	-1.53656	1.20205
1418293_at	0.514296	0.288481	-1.76348	0.279148
1418601_at	0.387894	0.206439	-1.76625	0.602895
1418658_at	0.559471	0.303821	-1.77207	0.598488
1418714_at	0.427167	0.358489	-1.78397	0.563016
1418774_a_at	0.479656	0.482464	-1.78733	0.445219
1418969_at	0.575953	1.03302	-1.57419	0.230055
1419006_s_at	0.195316	0.208354	-1.70449	0.939446
1419024_at	0.476565	0.499985	-1.78427	0.48471
1419255_at	0.430863	0.515428	-1.78431	0.50206
1419473_a_at	0.534277	0.851745	-1.70505	0.0350321
1419504_at	-0.132094	0.148501	-1.57114	1.15381
1419635_at	0.53488	0.664788	-1.76258	0.222941
1419636_at	0.579286	0.581426	-1.77158	0.330805
1419637_s_at	0.462807	0.626475	-1.77621	0.378629
1420422_at	0.453077	0.126788	-1.75463	0.657626
1420429_at	0.37083	0.112845	-1.70399	0.927643
1420470_at	-0.0545304	0.318131	-1.62366	1.08909
1420543_at	0.785365	0.975858	-1.25731	0.349338
1420886_a_at	0.445021	0.484326	-1.78644	0.362472
1421133_at	0.518875	0.107382	-1.75521	0.5892
1421147_at	0.544102	0.326266	-1.78332	0.440046
1421281_at	0.452234	0.686969	-1.7622	0.421411
1421530_a_at	0.655098	0.550046	-1.76128	0.202049
1421698_a_at	0.667288	1.01322	-1.58616	0.0150986
1421907_at	0.247375	1.18397	-1.5879	0.119129
1422094_a_at	0.453863	0.593695	-1.77859	0.291466
1422472_at	0.366959	0.646607	-1.74245	0.634128
1422679_s_at	0.399244	0.56105	-1.78399	0.456404
1422785_at	-0.1968	0.476016	-1.6529	0.514977
1422885_at	0.581141	0.251709	-1.77424	0.533545
1423044_at	0.43603	0.501163	-1.78785	0.409861
1423071_x_at	-0.0666703	0.759519	-1.62192	0.886718
1423074_at	0.421192	0.382744	-1.76575	0.699631
1423081_a_at	-0.24625	0.687015	-1.51715	-0.0032625
1423131_at	0.595822	0.944777	-1.64156	0.21262
1423266_at	0.373788	0.531534	-1.78553	0.473733
1423314_s_at	0.396634	0.429948	-1.77618	0.313329
1423482_at	0.123803	0.41326	-1.71651	0.296536
1423903_at	-0.072224	0.507994	-1.60701	0.101695
1423904_a_at	0.136822	0.681802	-1.73115	0.229098
1424020_at	0.483909	0.809688	-1.73464	0.26534
1424214_at	0.236747	0.0601989	-1.63025	1.11036
1424305_at	0.299537	0.625676	-1.77651	0.4104
1424336_at	0.555738	0.584182	-1.77255	0.253637
1424474_a_at	0.672046	0.273849	-1.7694	0.45373
1424581_at	0.312895	0.457283	-1.75407	0.749038
1424604_s_at	0.452797	0.412686	-1.77534	0.626532
1424657_at	0.653716	0.331152	-1.77106	0.300149
1424780_a_at	0.569185	0.328687	-1.78156	0.399618
1424834_s_at	0.492729	1.24605	-1.45426	0.0146191
1425050_at	0.222302	1.0816	-1.6418	0.0503556
1425083_at	-0.229587	1.10205	-1.51427	0.662809
1425222_x_at	0.405475	1.24005	-1.51271	-0.0469551
1425256_a_at	0.329123	0.253189	-1.76634	0.534377
1425264_s_at	0.449315	0.206098	-1.77021	0.539602
1425274_at	0.653062	0.409739	-1.73992	0.065541
1425314_at	0.770015	0.528423	-1.74025	0.190941
1425421_at	0.378444	0.639558	-1.77496	0.305103
1425455_a_at	0.258977	0.587323	-1.77632	0.455501
1425758_a_at	0.07263	0.887508	-1.43082	0.959577
1425919_at	0.469464	0.812954	-1.73645	0.213425
1426037_a_at	0.513045	0.666351	-1.74386	0.497157
1426221_at	0.380404	0.715999	-1.56544	-0.390805
1426416_a_at	0.408575	-0.0579319	-1.67727	0.924548
1426443_at	0.349925	0.428916	-1.77029	0.311122
1426526_s_at	0.587784	0.366115	-1.76945	0.239036
1426587_a_at	-0.305016	-0.23386	-1.34322	1.31312
1426719_at	0.43751	0.418465	-1.78759	0.510821
1426733_at	-0.296538	0.612959	-1.63102	0.579777
1426973_at	0.298223	0.445295	-1.75609	0.747403
1427388_at	0.76297	0.646274	-1.7181	0.172491
1427893_a_at	0.266902	0.536793	-1.77686	0.41643
1428010_at	0.562635	0.951054	-1.66346	0.0924109
1428044_at	0.0676379	0.888828	-1.70628	0.455233
1428156_at	0.428509	0.425343	-1.78301	0.575637
1428230_at	0.241475	0.798149	-1.67575	0.701584
1428370_at	0.361724	0.549246	-1.77443	0.279942
1428387_at	0.654547	0.693658	-1.71934	0.366422
1428410_at	0.750416	0.697377	-1.70233	0.0266864
1428536_at	-0.125488	0.372882	-1.66518	0.5254
1428600_at	0.532391	0.66576	-1.72759	0.537302
1428604_at	-0.002983	0.254043	-1.51622	1.2792
1428761_a_at	0.581187	0.591907	-1.76495	0.191823
1428968_at	0.457788	0.592029	-1.78058	0.400338
1429019_s_at	0.380221	0.340797	-1.78173	0.563416
1429150_at	0.563657	0.790908	-1.66827	-0.178138
1429152_at	0.291894	0.443088	-1.72517	0.140125
1429188_at	0.410889	0.635421	-1.77757	0.353428
1429196_at	0.32454	0.867899	-1.71413	0.444021
1429215_at	0.666498	0.682747	-1.69317	-0.114117
1429331_at	0.672291	0.47315	-1.76499	0.217464
1429430_at	0.359437	0.63684	-1.71068	0.733778
1429484_at	0.495087	0.734497	-1.7531	0.211608
1429488_at	0.65724	0.529623	-1.76557	0.251742
1429521_at	0.477561	0.476221	-1.73867	0.719661
1429526_at	0.399639	0.715864	-1.76293	0.395493
1429530_a_at	0.439359	0.685793	-1.73868	0.557182
1429593_at	0.564373	0.570888	-1.76993	0.213615
1429663_at	0.230693	0.871565	-1.72732	0.248621
1429667_at	0.587383	0.323355	-1.7792	0.496467
1429685_at	0.760359	0.434897	-1.73711	0.455809
1429821_at	0.625981	0.621511	-1.71437	-0.0613614
1429870_at	0.777585	0.588756	-1.68026	-0.139831
1429879_at	0.185632	0.66585	-1.75436	0.587137
1429883_at	0.466898	0.598701	-1.7789	0.404944
1429897_a_at	0.638116	0.618124	-1.69048	-0.14256
1430053_a_at	0.409134	0.458253	-1.78805	0.431316
1430058_at	0.14716	0.894224	-1.71742	0.356092
1430075_at	0.530188	0.644777	-1.76742	0.252016
1430097_at	0.618973	0.521762	-1.77319	0.331222
1430137_at	0.290166	0.593049	-1.77164	0.568189
1430152_at	0.48642	0.769746	-1.74651	0.231634
1430153_at	0.591929	0.246231	-1.7749	0.467834
1430300_at	0.140816	0.761633	-1.72863	0.601032
1430303_at	0.425799	0.674934	-1.76401	0.457075
1430369_at	1.03226	0.591916	-1.58215	-0.221016
1430411_at	0.239538	0.598987	-1.72286	0.777263
1430585_at	0.556005	0.73983	-1.69852	-0.0965281
1430614_at	0.663891	0.306718	-1.76884	0.493402
1430618_at	0.641904	0.107358	-1.68707	0.850005
1430694_at	0.530566	0.460422	-1.78208	0.301224
1430774_at	0.415247	0.694568	-1.76853	0.345152
1430791_at	0.652188	0.478124	-1.77	0.254434
1430876_at	0.408057	0.625482	-1.77867	0.394606
1430942_at	0.672882	0.671521	-1.71442	-0.0254834
1431023_at	0.681714	0.779037	-1.69729	0.217229
1431195_at	0.483159	0.848613	-1.70824	0.0187303
1431326_a_at	0.264044	0.604701	-1.75624	0.651601
1431436_a_at	0.304773	0.839284	-1.73844	0.253018
1431514_at	0.296595	0.620384	-1.75694	0.629226
1431522_at	0.451576	0.378097	-1.72331	0.823668
1431538_at	0.509872	1.09739	-1.56084	0.198678
1431880_at	0.4164	0.612558	-1.77207	0.239152
1431935_at	-0.057284	0.216799	-1.65928	0.939405
1431960_at	0.493018	0.938076	-1.67893	0.00677969
1432524_at	0.629555	0.366325	-1.77611	0.317597
1432713_at	0.532845	0.536406	-1.76242	0.144134
1432885_at	0.166301	0.856847	-1.48551	-0.448718
1432916_at	0.612888	0.56013	-1.76987	0.292543
1432931_at	0.329921	0.369842	-1.77909	0.597643
1432968_at	0.218497	1.0295	-1.67376	0.201302
1433091_at	0.607416	0.234953	-1.75602	0.650273
1433481_at	0.3712	0.552557	-1.77724	0.55728
1433593_at	0.710847	0.485765	-1.73128	0.0239811
1433598_at	0.679119	0.333918	-1.7709	0.334028
1433600_at	0.552484	0.720708	-1.70124	-0.0937955
1433745_at	0.483989	0.332114	-1.78496	0.487688
1433757_a_at	0.574918	0.498452	-1.77446	0.235353
1433758_at	0.430505	0.533488	-1.78368	0.330479
1433892_at	0.372143	0.60695	-1.78057	0.373212
1433893_s_at	0.548037	0.447319	-1.78468	0.356101
1434166_at	0.298888	0.665392	-1.75934	0.565736
1434493_at	0.439953	0.714122	-1.75852	0.405624
1434497_at	0.377562	0.591472	-1.77946	0.485067
1434548_at	0.531348	0.273778	-1.77659	0.571052
1434568_at	0.498136	0.424399	-1.78302	0.536032
1434603_at	0.49596	0.736409	-1.63875	0.674179
1434631_at	0.588403	0.88027	-1.68173	0.224807
1434749_at	0.412743	1.17473	-1.44248	0.350815
1434784_s_at	0.394392	0.569606	-1.77171	0.238235
1434857_at	0.0792411	0.770246	-1.69093	0.726651
1434868_at	0.202765	0.640504	-1.75526	0.616962
1434977_at	0.344111	0.717834	-1.76285	0.431203
1434996_at	0.920722	0.843837	-1.55505	-0.111171
1435462_at	0.551507	0.475861	-1.78384	0.40241
1435514_at	0.557614	0.52258	-1.78059	0.359791
1435565_at	0.552244	0.740021	-1.71469	-0.0316881
1435602_at	0.624128	0.68925	-1.7306	0.0452281
1435616_at	0.614074	0.626857	-1.73228	0.0127846
1435636_at	0.547256	0.588241	-1.77485	0.316976
1435645_at	0.60285	0.198445	-1.76833	0.519738
1435743_at	0.795286	0.645538	-1.5866	0.532711
1435744_at	0.602225	0.494324	-1.77051	0.212163
1435909_at	0.571449	1.01227	-1.62101	0.11958
1435948_at	0.506124	0.768748	-1.7436	0.272206
1435984_at	0.43567	0.582934	-1.7766	0.494741
1436100_at	0.215127	0.912664	-1.68866	0.516983
1436107_at	0.49531	0.52646	-1.71895	0.722546
1436169_at	0.593501	0.134761	-1.75886	0.564959
1436221_at	0.101166	0.563673	-1.72349	0.795092
1436264_at	0.545258	0.868253	-1.70431	0.176152
1436294_at	0.576655	0.547231	-1.76259	0.150059
1436533_at	0.698954	0.390782	-1.76856	0.322879
1436535_at	0.661795	0.539429	-1.7625	0.221045
1436549_a_at	0.200738	0.874654	-1.72341	0.409371
1436669_at	-0.0526857	0.626361	-1.68716	0.819875
1436670_x_at	0.0225157	0.418045	-1.66985	0.989315
1436731_at	0.568579	0.0649871	-1.73983	0.682682
1436735_at	0.174981	0.71491	-1.73342	0.642855
1436767_at	0.708792	0.442299	-1.7525	0.142808
1436788_at	0.519394	0.192943	-1.73092	0.807749
1436868_at	0.448932	0.0353067	-1.73295	0.709391
1436925_at	0.534444	0.417069	-1.78368	0.495659
1437029_at	0.609872	0.309206	-1.76946	0.566394
1437060_at	0.265419	0.965261	-1.65277	0.508602
1437066_at	0.612026	0.241621	-1.76961	0.368494
1437128_a_at	0.487083	0.426493	-1.78498	0.348983
1437139_at	0.411236	0.458121	-1.78661	0.393891
1437159_at	0.000650461	0.75901	-1.6999	0.684849
1437168_at	0.568265	0.710124	-1.73606	0.393422
1437184_at	0.350965	0.909868	-1.65026	0.5481
1437213_at	-0.00138637	0.342686	-1.71231	0.758676
1437288_at	0.563662	0.30593	-1.78015	0.506188
1437307_at	0.476136	0.977799	-1.66795	0.185239
1437318_at	0.569191	0.462963	-1.76066	0.583815
1437350_at	-0.0683563	0.508732	-1.63619	0.182923
1437491_at	0.532471	0.280278	-1.74247	0.756014
1437537_at	0.20034	0.10575	-1.63598	1.10537
1437643_at	0.480412	1.09255	-1.60318	-0.0343756
1437660_at	0.595774	0.581958	-1.76662	0.371992
1437676_at	0.564325	0.952108	-1.61469	-0.236317
1437700_at	0.421767	0.605836	-1.77893	0.439824
1437879_at	0.245524	0.840769	-1.73663	0.272826
1437896_at	0.691208	0.450615	-1.76703	0.338561
1437926_at	0.51611	0.375219	-1.7865	0.464904
1437967_at	0.477053	0.511166	-1.78515	0.456949
1437997_x_at	0.308271	0.413614	-1.78088	0.501053
1438034_at	0.525021	0.565619	-1.77826	0.397631
1438041_at	0.512959	0.453507	-1.7818	0.298151
1438084_at	0.679722	0.439273	-1.76853	0.268237
1438233_at	0.466537	0.536178	-1.78172	0.481498
1438235_at	0.570483	0.642422	-1.75809	0.166868
1438239_at	0.793964	0.709728	-1.62974	-0.254703
1438285_at	0.393004	0.656378	-1.76982	0.46727
1438331_at	0.531021	0.96707	-1.66241	0.1354
1438352_at	0.190534	0.972869	-1.68799	0.385376
1438378_at	0.00165149	0.78993	-1.64675	0.0412049
1438443_at	0.666677	0.432747	-1.77173	0.295809
1438466_at	0.381618	0.81048	-1.73504	0.130496
1438496_a_at	0.714779	0.270611	-1.76418	0.401127
1438504_x_at	0.277773	1.05783	-1.64769	0.297913
1438572_at	0.425923	0.370723	-1.78465	0.557579
1438643_at	0.703278	0.865385	-1.64398	-0.122037
1438702_at	0.30042	0.220984	-1.70321	0.952602
1438816_at	0.408262	0.712751	-1.76352	0.387942
1438862_at	0.522865	0.749855	-1.73612	0.0853095
1438871_at	0.466441	0.503848	-1.78404	0.492549
1438890_at	0.52684	0.679201	-1.74863	0.103626
1438891_at	0.602629	0.392438	-1.78081	0.430742
1438916_x_at	0.434766	0.863603	-1.64004	-0.227314
1438943_x_at	0.438494	0.463468	-1.78867	0.458306
1439059_at	0.396641	1.05469	-1.61357	0.319375
1439093_at	0.665167	0.38143	-1.76656	0.23321
1439097_at	0.639103	0.758618	-1.71297	0.0309511
1439173_at	0.649188	0.64931	-1.74065	0.0999823
1439198_at	0.224464	0.776099	-1.74188	0.232118
1439218_at	0.451199	0.256489	-1.76639	0.371124
1439251_at	0.496253	-0.0271774	-1.62706	1.04547
1439305_at	0.472328	0.601419	-1.77724	0.284059
1439517_at	0.333995	0.786439	-1.7505	0.375174
1439537_at	0.582971	0.493489	-1.78015	0.345856
1439559_at	0.503928	0.63632	-1.76568	0.430909
1439586_at	0.545599	0.90119	-1.69112	0.107321
1439612_at	0.593891	0.0883437	-1.74784	0.62437
1439635_at	0.493044	0.80367	-1.71702	0.0171214
1439638_at	0.718464	0.527326	-1.75184	0.186949
1439643_at	0.544707	0.561207	-1.77765	0.299108
1439664_at	0.441882	0.727431	-1.75615	0.195076
1439678_at	0.418294	0.667256	-1.77295	0.334184
1439702_at	0.474023	0.899597	-1.70597	0.18144
1439705_at	0.683352	0.837387	-1.67702	0.0181718
1439821_at	0.460984	0.726235	-1.75719	0.355491
1439852_at	0.685661	0.43681	-1.76898	0.303228
1439870_at	0.884742	1.11935	-1.2811	-0.185859
1439886_at	0.409527	0.475219	-1.78697	0.506641
1440020_at	0.566761	0.527804	-1.77574	0.254099
1440034_at	0.811686	0.314347	-1.7463	0.32434
1440068_at	0.566346	0.763154	-1.71011	-0.0332228
1440095_at	0.487775	0.650037	-1.77151	0.30106
1440229_at	0.0284229	0.277455	-1.71253	0.696167
1440259_at	0.545557	0.49991	-1.78272	0.33256
1440332_at	0.696696	0.656385	-1.7349	0.213175
1440373_at	0.548238	0.717109	-1.737	0.0673441
1440383_at	0.338898	0.886144	-1.72415	0.213149
1440412_at	0.659053	0.663525	-1.72349	0.00732232
1440425_at	0.852148	0.603473	-1.69654	0.0859375
1440475_at	0.545514	0.579495	-1.67537	0.726998
1440543_at	0.43636	1.08447	-1.60629	0.200353
1440595_at	0.846059	0.355581	-1.73602	0.291868
1440609_at	0.337885	0.697308	-1.76869	0.400765
1440611_at	0.499727	0.81251	-1.73083	0.151273
1440624_at	0.551515	0.730811	-1.74744	0.228334
1440728_at	0.743123	0.61546	-1.68032	-0.15036
1440764_at	0.247431	0.672707	-1.76777	0.392172
1440781_at	0.611174	0.608617	-1.74706	0.0835837
1440803_x_at	0.359341	0.878025	-1.71192	0.405602
1440840_at	0.607976	0.765463	-1.67763	0.455188
1440862_at	0.2399	0.878661	-1.72212	0.408012
1440893_at	0.829733	0.648823	-1.58598	-0.376086
1440925_at	0.334484	0.639688	-1.73809	0.0936889
1440932_at	-0.1917	0.894471	-1.59131	0.100662
1440959_s_at	0.76646	0.465719	-1.7344	0.426332
1440993_at	0.612694	0.779674	-1.68375	-0.118178
1440998_at	0.43809	0.482997	-1.7524	0.697028
1441048_at	-0.337209	0.882187	-1.57207	0.747191
1441050_at	0.359947	0.772291	-1.7528	0.377938
1441121_at	0.32384	0.69969	-1.76476	0.279839
1441140_at	0.500801	0.534071	-1.71963	-0.0266758
1441141_at	0.550217	0.566198	-1.77718	0.331775
1441148_at	0.563328	0.44257	-1.77983	0.288165
1441161_at	0.183122	0.210625	-1.65325	1.07456
1441172_at	0.629455	0.42135	-1.77683	0.415687
1441212_at	0.451257	0.639157	-1.76683	0.201514
1441226_at	-0.193604	0.00985615	-1.55909	0.791031
1441233_at	0.730178	0.458188	-1.75892	0.272053
1441268_at	0.0377576	0.413719	-1.7336	0.649393
1441317_x_at	0.434053	0.362903	-1.75271	0.75281
1441344_at	0.530325	0.770355	-1.73727	0.295457
1441386_at	0.508568	0.802932	-1.73099	0.131234
1441479_at	0.748372	0.681586	-1.648	-0.234265
1441480_at	1.06145	0.262341	-1.65079	0.277386
1441482_at	0.469972	1.05892	-1.60429	-0.163845
1441498_at	0.60151	0.353536	-1.77789	0.494378
1441518_at	0.581819	0.903134	-1.33615	0.649983
1441535_at	0.689895	0.805218	-1.6881	0.15714
1441544_at	0.536385	0.508983	-1.78227	0.419601
1441574_at	0.599476	0.745728	-1.72538	0.322969
1441576_at	0.33235	1.13958	-1.5937	0.208535
1441624_at	0.428034	0.417334	-1.77973	0.328104
1441656_at	0.581831	0.611143	-1.72261	-0.0354548
1441696_at	0.689461	0.571763	-1.7524	0.18983
1441704_at	0.608387	0.575287	-1.76711	0.346639
1441794_at	0.175758	1.16824	-1.59408	-0.00140119
1441865_at	0.29837	1.02072	-1.63957	-0.0942747
1441905_x_at	0.529065	0.60896	-1.76995	0.407769
1441994_at	0.349362	0.839574	-1.73716	0.223817
1442015_at	0.925876	0.232543	-1.54815	0.749827
1442019_at	0.197792	0.566665	-1.75735	0.667606
1442058_s_at	0.167748	1.45781	-1.34427	-0.13789
1442070_at	0.810029	0.409069	-1.73463	0.126086
1442071_at	0.245144	0.687938	-1.76561	0.453244
1442078_at	0.502338	1.154	-1.52026	-0.286526
1442087_at	0.241014	0.616242	-1.73198	0.737228
1442102_at	0.459148	0.646949	-1.77348	0.370572
1442163_at	0.530066	0.5819	-1.77698	0.303981
1442180_at	0.774809	0.461504	-1.74673	0.20353
1442248_at	0.644155	0.464396	-1.72972	0.00682525
1442262_at	0.724351	0.525358	-1.74861	0.156658
1442270_at	0.473371	0.60502	-1.75777	0.128344
1442281_at	0.541495	0.972035	-1.65057	0.187194
1442311_at	0.635766	0.711399	-1.71057	-0.0392433
1442326_at	0.24741	0.626512	-1.59903	-0.240139
1442371_at	0.69508	0.603727	-1.69513	0.514693
1442399_at	0.490625	0.494782	-1.78691	0.411709
1442406_at	0.269645	0.642937	-1.7592	0.249004
1442435_at	0.700432	0.886824	-1.60822	-0.250622
1442453_at	0.405372	0.719843	-1.76279	0.377186
1442511_at	0.0454438	1.33991	-1.46901	-0.101528
1442525_at	0.445293	0.564851	-1.76264	0.591476
1442556_at	0.626564	0.950389	-1.61292	-0.20786
1442603_at	0.367179	0.837567	-1.73256	0.157562
1442635_at	0.114315	0.730666	-1.72928	0.631456
1442651_at	0.770851	0.83272	-1.61016	-0.241359
1442679_at	0.507184	0.760867	-1.743	0.156866
1442680_at	0.963931	0.720756	-1.06286	0.472777
1442686_at	0.443399	0.671641	-1.73554	0.038522
1442782_at	0.143634	0.922063	-1.70715	0.253313
1442811_at	0.416427	0.720259	-1.74471	0.105315
1442837_at	0.623015	0.805711	-1.70962	0.154922
1442858_at	0.387792	0.632223	-1.7778	0.412106
1442885_at	0.230223	0.906042	-1.7086	0.139552
1442903_at	0.336435	0.838179	-1.7392	0.288701
1443037_at	0.755555	0.676001	-1.69403	-0.053099
1443053_at	0.546686	0.426015	-1.78479	0.453185
1443075_at	0.740026	0.673567	-1.7098	0.0228533
1443080_at	0.672631	0.694176	-1.71767	0.339335
1443095_at	0.770114	0.903526	-1.60133	-0.145019
1443114_at	0.785946	0.628782	-1.69878	-0.0322459
1443128_at	0.59551	0.839646	-1.69967	0.223106
1443273_at	0.332166	0.874567	-1.72251	0.369092
1443315_at	0.460044	0.69871	-1.76172	0.387296
1443436_at	-0.206503	0.550695	-1.66706	0.660514
1443455_at	0.0321817	1.08742	-1.63179	0.149834
1443457_at	0.575777	0.350386	-1.78204	0.471479
1443535_at	0.63238	0.730704	-1.73008	0.236687
1443540_at	0.321631	0.987472	-1.51346	-0.450099
1443552_at	0.742649	0.730626	-1.66147	0.355319
1443573_at	0.178475	0.789076	-1.73997	0.286989
1443579_s_at	0.569472	0.69676	-1.62	-0.324741
1443630_at	0.60781	0.546242	-1.7573	0.125391
1443697_at	0.802915	0.71833	-1.67232	0.200552
1443772_at	0.468244	0.638712	-1.77179	0.411605
1443814_x_at	0.130347	0.713678	-1.74586	0.353438
1443890_at	0.628932	0.277577	-1.77117	0.341429
1444037_at	0.350838	0.527836	-1.78511	0.474118
1444100_at	0.530513	0.611145	-1.69142	-0.133178
1444114_at	0.477595	0.7388	-1.73849	0.0774039
1444144_at	0.750489	0.430244	-1.73876	0.0883765
1444178_at	0.297183	0.453397	-1.67701	0.945197
1444199_at	0.407508	0.829221	-1.72653	0.0941093
1444231_at	0.577673	0.680554	-1.72277	-0.02004
1444250_at	0.39307	0.626235	-1.72378	0.694118
1444337_at	0.516078	0.663579	-1.71211	-0.0656129
1444386_at	0.466185	0.195821	-1.76045	0.693874
1444408_at	0.525533	0.984947	-1.64549	-0.0683743
1444411_at	0.63709	0.824705	-1.58682	-0.378041
1444419_at	0.932011	0.834407	-1.5333	-0.285283
1444429_at	0.293028	0.587767	-1.77411	0.551948
1444485_at	0.188583	1.01278	-1.6722	0.109658
1444498_at	0.652125	0.440792	-1.76464	0.192894
1444538_at	0.819535	0.343221	-1.74366	0.317853
1444540_at	0.446053	0.554645	-1.68395	-0.118962
1444545_at	0.358583	0.896731	-1.71349	0.114479
1444620_at	0.749064	0.387643	-1.75063	0.173748
1444639_at	0.285369	0.793832	-1.71075	0.0308969
1444726_at	0.767775	0.448446	-1.7499	0.2175
1444735_at	0.545283	0.276844	-1.7525	0.71214
1444788_x_at	0.146929	0.9744	-1.6505	-0.0224542
1444806_at	0.424691	0.692389	-1.75862	0.176402
1444856_at	0.569525	0.725054	-1.67118	-0.189962
1444876_at	0.23364	0.420221	-1.76685	0.43881
1444917_at	0.680881	0.701773	-1.70152	-0.0618432
1445111_at	0.466745	0.804305	-1.73387	0.1269
1445138_at	0.573349	0.470086	-1.75554	0.595677
1445152_at	0.486786	0.825762	-1.72773	0.137205
1445203_at	0.312576	0.986249	-1.63061	-0.162498
1445268_at	-0.310057	0.760882	-1.57815	0.248282
1445273_at	0.12682	1.19592	-1.53343	-0.194732
1445361_at	0.551702	0.697858	-1.71928	-0.0319451
1445395_at	0.713818	0.577654	-1.70813	-0.0675878
1445461_at	0.644582	0.617517	-1.75508	0.220364
1445492_at	0.355499	0.935114	-1.63472	-0.193781
1445534_at	0.522768	0.298536	-1.77843	0.570066
1445559_at	0.269537	0.916813	-1.70528	0.110828
1445570_at	0.726973	0.765644	-1.56315	-0.433431
1445589_at	0.25805	1.05816	-1.58545	-0.228556
1445611_at	0.454306	0.896538	-1.6542	-0.170379
1445676_at	0.665995	0.771454	-1.5716	-0.424033
1445695_at	0.622177	0.514898	-1.76286	0.16409
1445718_at	0.526591	0.494872	-1.76553	0.167211
1445928_at	0.648621	0.720629	-1.69769	-0.0846893
1446036_at	0.633047	0.53557	-1.75045	0.092054
1446141_at	0.569382	0.524296	-1.73106	0.00149574
1446206_at	0.220293	0.864188	-1.67913	0.620098
1446230_at	0.485379	1.1256	-1.58002	0.000346985
1446282_at	-0.0316096	0.955852	-1.55144	0.804357
1446288_at	0.10851	0.695743	-1.72906	0.253981
1446303_at	0.618654	0.609443	-1.69898	-0.117015
1446324_at	0.550283	0.549623	-1.77751	0.284116
1446344_at	0.495369	0.594565	-1.77847	0.320938
1446349_at	0.0841825	1.13102	-1.62178	0.182067
1446386_at	0.545361	0.360816	-1.76844	0.239717
1446392_at	0.54317	0.357714	-1.7776	0.566517
1446417_at	0.454301	0.628947	-1.76877	0.211354
1446433_at	0.449052	1.05111	-1.63828	0.0668424
1446434_at	0.17992	1.20436	-1.57725	0.169961
1446445_at	0.56511	0.643326	-1.72352	-0.0284633
1446595_at	0.623536	0.913477	-1.66266	0.0156805
1446606_at	0.423841	0.672247	-1.772	0.340213
1446627_at	0.564709	0.197589	-1.7701	0.481671
1446750_at	0.479311	0.520374	-1.77933	0.268297
1446754_a_at	0.649886	0.737883	-1.70322	0.360797
1446759_at	0.449841	0.76267	-1.74379	0.135205
1446771_at	0.214459	0.135048	-1.71978	0.825286
1446805_at	0.389031	0.582785	-1.78083	0.332318
1446815_at	0.307574	0.914469	-1.71575	0.205228
1446827_at	0.353395	1.11304	-1.58206	0.309474
1446950_at	0.673812	0.478002	-1.76193	0.188905
1446953_at	0.501839	0.53482	-1.78031	0.282069
1446992_at	0.390611	0.75709	-1.55444	-0.419218
1447034_at	0.372086	0.861237	-1.71577	0.0686217
1447100_s_at	0.754939	1.11866	-1.40643	-0.0196828
1447116_at	0.6468	1.14731	-1.47486	-0.299562
1447176_at	0.535093	0.610448	-1.76941	0.223567
1447240_at	0.449376	0.633119	-1.77552	0.298561
1447290_at	0.428642	0.300729	-1.77884	0.450996
1447314_at	0.188284	0.356644	-1.71514	0.26032
1447411_at	-0.165243	0.715729	-1.49543	-0.151086
1447415_at	0.360768	0.704476	-1.76262	0.457202
1447491_at	0.578591	0.778179	-1.7212	0.306202
1447615_at	0.0323648	0.863468	-1.66077	0.0641426
1447783_x_at	0.211611	0.212609	-1.74308	0.628012
1447937_a_at	-0.246925	0.897312	-1.49064	0.948733
1447939_a_at	0.0903216	0.593693	-1.65876	0.941699
1448218_s_at	0.516514	0.441222	-1.76013	0.644669
1448360_s_at	0.417797	0.784721	-1.73153	0.453627
1448439_at	0.266394	0.337013	-1.76213	0.719098
1448440_x_at	0.396035	0.386311	-1.78152	0.601891
1448473_at	0.4544	0.553886	-1.78263	0.454889
1448499_a_at	-0.10103	0.236291	-1.6298	0.463655
1448908_at	0.363217	0.188542	-1.75968	0.661111
1448909_a_at	0.45761	0.516227	-1.78694	0.420353
1449089_at	0.546365	0.292756	-1.78039	0.431852
1449176_a_at	0.559454	0.726444	-1.72785	0.416138
1449480_at	0.484058	0.463988	-1.78506	0.335856
1449583_at	0.598457	0.206236	-1.7593	0.633075
1449629_s_at	0.584276	0.212715	-1.77086	0.446706
1449945_at	0.224645	0.749024	-1.74059	0.563405
1450130_at	0.721626	0.627108	-1.62586	0.588106
1450423_s_at	0.498529	0.850007	-1.71926	0.232216
1450686_at	0.23957	0.426709	-1.7675	0.673334
1450720_at	0.488042	0.538506	-1.76282	0.584041
1450732_a_at	0.657555	0.396602	-1.77484	0.343628
1450863_a_at	-0.367704	0.78023	-1.5947	0.675335
1450933_at	0.372002	0.689374	-1.7643	0.236171
1450940_at	0.672502	0.722879	-1.62742	-0.302182
1451251_at	0.746083	0.67736	-1.55855	-0.455111
1451348_at	0.79915	0.667182	-1.69435	0.0155345
1451367_at	0.223423	0.500885	-1.77332	0.477996
1451542_at	0.120052	1.32492	-1.4503	0.254442
1451622_at	0.431327	0.810373	-1.74066	0.287507
1451635_at	0.70066	0.955984	-1.59902	0.106535
1451745_a_at	0.51509	0.373374	-1.78525	0.393382
1451901_at	0.457966	0.558477	-1.77689	0.253956
1452104_at	0.511356	0.620261	-1.77394	0.339185
1452125_at	0.426733	0.651346	-1.7743	0.387747
1452254_at	0.200862	0.387537	-1.74834	0.780046
1452262_at	0.274988	0.725527	-1.74592	0.562349
1452271_at	0.253351	0.294097	-1.76283	0.567741
1452402_at	0.474605	0.739336	-1.74941	0.157384
1452696_a_at	0.610728	0.125181	-1.74383	0.68067
1452882_at	0.454603	0.29779	-1.7809	0.468745
1452939_a_at	0.616718	0.696587	-1.7402	0.300109
1452964_at	0.285591	0.103632	-1.72927	0.571422
1452977_at	0.495594	0.483607	-1.77318	0.571836
1453143_at	0.400145	0.575265	-1.54601	0.976682
1453181_x_at	0.309725	0.786723	-1.66795	0.697927
1453294_at	0.350655	0.338228	-1.7761	0.45116
1453322_at	0.410589	0.635109	-1.77666	0.318583
1453356_at	0.872949	0.835289	-1.54769	-0.337205
1453384_at	0.510622	0.483779	-1.78383	0.318623
1453385_at	-0.2174	0.930968	-1.61329	0.251666
1453424_at	0.444902	0.544121	-1.78087	0.293482
1453487_at	0.458402	0.688696	-1.73711	0.0460552
1453582_at	0.342817	0.482725	-1.77608	0.328255
1453668_at	0.100683	0.960104	-1.60651	0.684132
1453795_at	-0.0718456	0.845363	-1.63125	0.783383
1453852_at	0.546537	0.95149	-1.60364	-0.277883
1453897_at	0.560366	0.944835	-1.66734	0.0881008
1454000_s_at	0.693646	0.377272	-1.76726	0.421856
1454171_x_at	0.60588	0.412029	-1.78051	0.348603
1454283_at	0.402337	0.725357	-1.75913	0.22067
1454286_at	0.404947	0.645506	-1.77475	0.301733
1454402_at	0.801315	0.800291	-1.64407	-0.0611019
1454521_at	0.396996	0.859189	-1.72156	0.105956
1454690_at	0.469848	0.690233	-1.76563	0.334611
1455033_at	0.664702	0.306688	-1.77149	0.345949
1455280_at	0.642486	0.467216	-1.75537	0.521791
1455368_at	0.379763	0.453128	-1.76569	0.68744
1455393_at	0.237649	0.406382	-1.72223	0.199221
1455468_at	0.133552	0.656573	-1.64484	0.917418
1455581_x_at	0.424429	0.494255	-1.78817	0.433141
1455600_at	0.291052	0.480094	-1.74896	0.760822
1455605_at	0.790982	0.666368	-1.69858	0.0310992
1455653_at	0.451029	0.762476	-1.74588	0.378861
1455723_at	0.486204	0.40136	-1.77786	0.595846
1455757_at	0.440687	0.488221	-1.78621	0.497171
1455781_at	0.542098	0.516483	-1.76247	0.145352
1455914_at	0.43465	0.820621	-1.73556	0.311402
1455917_at	-0.367413	0.571526	-1.56562	0.397607
1455966_s_at	0.095155	0.372618	-1.74265	0.673538
1456069_at	0.651528	0.211083	-1.76449	0.524545
1456091_at	0.317243	0.647851	-1.71743	0.0246993
1456121_at	0.582341	0.690126	-1.74123	0.380738
1456133_x_at	0.250637	0.296788	-1.76143	0.676081
1456176_x_at	0.118218	0.038749	-1.68039	0.747561
1456195_x_at	0.310587	0.399514	-1.77986	0.491232
1456210_at	0.400978	0.519331	-1.52172	1.03318
1456223_at	0.439037	0.751494	-1.75567	0.267715
1456257_at	0.653341	0.447844	-1.75882	0.50615
1456259_at	0.25344	0.764795	-1.70664	0.661433
1456320_at	0.495216	0.698337	-1.71442	0.570422
1456338_at	0.786828	0.430824	-1.74735	0.235156
1456370_s_at	0.260588	0.735075	-1.75254	0.508677
1456421_at	0.53713	0.700687	-1.73762	0.054574
1456464_x_at	0.38503	0.554637	-1.78477	0.393869
1456499_at	0.603753	0.262721	-1.76138	0.625766
1456500_at	0.704916	0.565613	-1.31602	0.874282
1456655_at	0.647979	0.489485	-1.76776	0.22316
1456666_at	0.0604614	1.12156	-1.58543	0.469546
1456668_at	0.690527	0.280902	-1.76657	0.336879
1456738_s_at	0.0116133	0.176821	-1.67957	0.611543
1456808_at	0.533321	0.861059	-1.70138	0.0263548
1456816_at	0.571425	0.43287	-1.76404	0.172927
1456834_at	0.300148	0.452821	-1.73795	0.808163
1456880_at	0.47507	0.882682	-1.69792	0.00514259
1456905_at	1.152	0.59506	-1.34619	0.261208
1456917_at	0.584386	0.709832	-1.73726	0.0828935
1456918_at	0.736056	0.592447	-1.73743	0.25432
1456953_at	0.53205	1.2833	-1.35452	0.0236974
1456960_at	0.532238	0.883926	-1.70138	0.146519
1456983_at	0.45945	0.718129	-1.74812	0.120141
1457010_at	0.727143	0.619323	-1.55202	0.676281
1457028_at	0.501459	0.470285	-1.76145	0.632387
1457045_at	0.376723	0.411635	-1.75583	0.221332
1457048_at	0.356827	0.731536	-1.74144	0.540627
1457079_at	0.529323	0.389849	-1.74987	0.131837
1457104_at	0.306727	1.07805	-1.60024	0.390366
1457111_at	0.480541	0.680567	-1.75284	0.124998
1457145_at	0.510006	1.19738	-1.38044	0.253136
1457176_at	0.714669	0.698556	-1.70906	0.012617
1457248_x_at	0.664376	0.0777084	-1.73672	0.641753
1457260_at	0.0713286	0.701719	-1.74118	0.51701
1457284_at	0.190414	0.393039	-1.76383	0.617806
1457297_at	0.826706	0.341736	-1.74154	0.250414
1457334_at	0.475196	0.599071	-1.77703	0.278894
1457357_at	0.577779	0.536899	-1.77178	0.22173
1457358_at	0.603079	0.535588	-1.75948	0.135818
1457390_at	0.541259	0.642718	-1.76673	0.329011
1457402_at	0.73818	0.751526	-1.67668	-0.0819641
1457445_at	0.527973	0.595376	-1.7655	0.173387
1457458_at	0.545064	0.729983	-1.72126	-0.00901563
1457480_at	0.368209	0.691548	-1.77023	0.348246
1457484_at	0.0463437	1.55082	-1.23297	-0.238102
1457522_at	0.1305	0.845251	-1.72743	0.344244
1457523_at	0.657317	0.670067	-1.73049	0.348375
1457586_at	0.343825	0.562991	-1.78063	0.35809
1457726_at	0.59995	0.342665	-1.77848	0.489766
1457778_at	0.459327	0.122644	-1.75626	0.59132
1457791_at	0.388372	0.514178	-1.76038	0.186109
1457867_at	0.493125	0.511223	-1.77949	0.506865
1457971_at	0.559368	0.618417	-1.69232	-0.135377
1458002_at	0.658745	0.466838	-1.7696	0.390052
1458056_at	0.510423	0.375361	-1.7814	0.337946
1458075_at	0.628814	0.589178	-1.73851	0.483372
1458135_at	0.776395	0.731839	-1.65046	-0.181349
1458147_at	0.252529	1.47928	-1.28346	-0.214892
1458221_at	0.622548	0.470267	-1.76663	0.189796
1458230_at	0.384201	0.649747	-1.77396	0.438898
1458233_at	0.689091	0.520581	-1.74177	0.0675203
1458235_at	0.240912	0.857314	-1.71823	0.133292
1458249_at	0.554615	0.808094	-1.7244	0.166271
1458282_at	0.618164	0.663935	-1.72708	0.0042682
1458338_x_at	0.272765	0.372772	-1.60079	1.09724
1458376_at	0.626473	0.687371	-1.67896	-0.170634
1458417_at	0.449158	0.712622	-1.73702	0.519725
1458425_at	0.773261	0.700773	-1.69445	0.0220305
1458497_at	0.663329	0.313387	-1.76749	0.283344
1458509_at	0.440392	0.492006	-1.7527	0.131234
1458585_at	0.0697874	0.268443	-1.57035	1.20683
1458617_at	0.379171	0.754431	-1.73174	0.0653503
1458677_at	0.304825	0.457634	-1.77855	0.603394
1458737_at	0.215732	1.28425	-1.51605	-0.0450638
1458779_at	0.61944	0.479278	-1.77535	0.284386
1458843_at	0.423928	0.448505	-1.78313	0.56691
1458932_at	0.728579	0.658574	-1.48852	0.688893
1458951_at	0.523623	0.39569	-1.77438	0.593772
1459068_at	0.37231	0.95499	-1.68905	0.0562703
1459101_at	0.0508202	1.40223	-1.37355	-0.305621
1459143_at	0.534576	0.931259	-1.6624	0.277285
1459154_at	0.278682	0.868598	-1.71792	0.121312
1459195_at	0.884377	0.566476	-1.66676	-0.110647
1459339_at	0.519108	0.609417	-1.77436	0.356295
1459349_at	0.853772	0.711399	-1.66122	0.0291582
1459433_at	0.770775	0.668243	-1.69903	-0.00938047
1459475_at	0.626517	0.681358	-1.72677	0.0174064
1459530_at	0.478448	0.851661	-1.7227	0.218498
1459560_at	0.499262	0.530877	-1.78447	0.382751
1459649_at	0.531905	0.689507	-1.7434	0.0793391
1459695_at	0.665157	0.504125	-1.76617	0.243934
1459734_at	0.821812	0.384482	-1.7286	0.422919
1459760_at	0.276531	1.27971	-1.46516	0.214301
1459774_at	0.330555	0.808874	-1.74569	0.354324
1459951_at	0.916862	0.644476	-1.64986	0.139298
1460003_at	0.422105	0.435681	-1.78834	0.486489
1460009_at	0.418792	0.294071	-1.74706	0.791994
1460018_at	0.463106	0.534893	-1.77995	0.278082
1460035_at	0.461505	0.727259	-1.7428	0.460424
1460048_at	0.429453	0.734732	-1.74114	0.48564
1460070_at	0.282657	0.772697	-1.75241	0.280924
1460229_at	-0.140958	1.32049	-1.46864	0.00721808
1460247_a_at	0.572197	0.866384	-1.67939	0.310956
1460329_at	0.404177	0.767025	-1.74579	0.154145
1460470_at	0.397204	0.781999	-1.5195	0.827388
1460531_at	0.556673	0.884145	-1.65923	0.365627
1415903_at	0.447169	-0.554797	-1.39137	0.284291
1416147_at	0.4679	0.116654	-1.755	0.550017
1417185_at	0.705835	-0.848907	-1.25538	0.362067
1417248_at	0.718584	-0.518636	-1.41715	0.126134
1417497_at	0.733525	0.425542	-1.61757	-0.299524
1417577_at	1.15359	-0.227471	-1.53029	0.51793
1418469_at	0.798888	-0.0534834	-1.68304	0.260578
1418825_at	0.637322	-0.280923	-1.46347	-0.0630423
1418947_at	0.870238	-0.157671	-1.47784	-0.226047
1419087_s_at	0.628957	-0.615031	-1.47111	0.716182
1419301_at	1.233	-0.535731	-1.39588	0.359259
1420342_at	0.71292	0.378154	-1.69571	-0.0788059
1421534_at	0.585969	0.522001	-1.49696	-0.536126
1421830_at	1.25268	0.106624	-1.5496	0.0992737
1422052_at	1.06972	0.187425	-1.60646	-0.124368
1422903_at	0.063362	0.220683	-1.52364	-0.0350047
1423065_at	0.828494	-0.642693	-1.43471	0.448034
1423066_at	0.819964	-0.68402	-1.36288	0.260151
1423487_at	0.812158	0.403963	-1.68403	-0.106473
1424271_at	0.812403	-0.388783	-1.51631	0.163795
1424400_a_at	0.35814	0.0380204	-1.6879	0.340087
1424475_at	0.823013	-0.0681716	-1.65267	0.751938
1424781_at	0.562534	0.179726	-1.7635	0.411024
1424847_at	0.585293	0.23922	-1.68025	-0.0253638
1425315_at	0.829759	0.360441	-1.60135	-0.310528
1425616_a_at	0.213988	-0.288241	-1.49055	0.321379
1425687_at	0.372554	-0.245988	-1.50436	0.146467
1425702_a_at	0.817055	-0.364171	-1.52307	0.143036
1425809_at	0.589156	-0.392422	-1.23444	-0.32869
1426389_at	1.2187	0.0179571	-1.5681	0.182921
1426755_at	0.593405	0.0515341	-1.7411	0.467419
1426774_at	0.500752	0.0806001	-1.65695	0.0801822
1426896_at	0.71294	0.187817	-1.74839	0.281826
1427019_at	1.04283	-0.0229257	-1.59002	-0.0475842
1427150_at	1.27549	0.052355	-1.53078	0.0444744
1427416_x_at	1.33948	-0.29727	-1.42615	0.261987
1427526_at	0.795347	0.0345503	-1.7193	0.358878
1427937_at	1.22275	-0.383472	-1.46494	0.223234
1428240_at	0.874243	-0.232892	-1.59254	0.165037
1428729_at	0.644971	-0.125707	-1.69379	0.656297
1429145_at	0.785233	0.149803	-1.53191	-0.34812
1429232_at	1.09374	0.311404	-1.60105	-0.151248
1429463_at	0.40468	0.234654	-1.73294	0.246722
1429688_at	1.02448	-0.607222	-1.38838	0.183433
1429822_at	1.12885	-0.385618	-1.30021	-0.326212
1429849_at	0.554994	0.317928	-1.59557	-0.264752
1429963_at	0.86468	-0.0303716	-1.51851	-0.254337
1430665_at	0.703153	0.260908	-1.74836	0.200839
1431232_a_at	1.00397	-0.165404	-1.49558	-0.177505
1432294_at	0.67951	0.317472	-1.72139	0.036695
1432790_at	0.710534	0.271597	-1.68819	-0.048302
1433147_at	0.6113	0.112414	-1.71505	0.194906
1433972_at	1.05028	-0.372175	-1.48068	0.0520539
1434045_at	0.932332	0.441262	-1.55961	-0.400116
1434280_at	1.1638	0.144766	-1.38576	-0.553557
1434374_at	0.991809	-0.712086	-1.25815	0.016123
1434375_at	0.464908	0.113006	-1.7544	0.564551
1434380_at	0.475332	0.0694774	-1.73522	0.43758
1434611_at	1.3426	-0.0868494	-1.46631	0.199189
1434700_at	1.02884	-0.0115889	-1.62567	0.542406
1434718_at	1.1679	0.0326467	-1.58825	0.0573911
1434723_at	0.33623	0.27744	-1.70103	0.14039
1434736_at	0.611454	-0.151403	-1.67815	0.75926
1435084_at	0.821686	-0.263421	-1.57884	0.16248
1435314_at	0.929457	0.293075	-1.63368	-0.179646
1435433_at	0.970386	-0.229431	-1.60189	0.61631
1435529_at	0.692257	0.256195	-1.50079	-0.448476
1435894_at	0.697925	-0.35008	-1.54087	0.20639
1436080_at	1.03748	0.210711	-1.63434	-0.0653867
1436172_at	0.386313	-0.0762731	-1.4639	-0.142883
1436183_at	0.5694	-0.547613	-1.3402	0.0631097
1436212_at	0.815151	0.421246	-1.67542	-0.13734
1436789_at	0.350809	0.410766	-1.68682	-0.00362793
1436875_at	0.831215	-0.208059	-1.65166	0.580982
1436905_x_at	0.27152	-0.0700516	-1.63865	0.399653
1437181_at	0.725995	-0.209733	-1.47321	-0.154273
1437216_at	1.28078	-0.0369818	-1.47765	-0.154571
1437341_x_at	0.418723	-0.657207	-1.38051	1.10645
1437394_at	0.542669	-0.0507455	-1.70939	0.749791
1437542_at	0.936638	0.324205	-1.70589	0.157372
1437599_at	1.1243	-0.134393	-1.27334	-0.585031
1437640_at	0.894599	0.282211	-1.69656	0.0289274
1437840_s_at	0.645232	-0.704613	-1.41322	0.682687
1437958_at	0.666864	0.374503	-1.69023	-0.0924828
1438037_at	0.169536	-0.112823	-1.41062	-0.0483567
1438193_at	0.794526	-0.488018	-1.50968	0.348964
1438258_at	0.83865	0.191148	-1.63716	-0.140945
1438284_at	0.958933	-0.0262844	-1.62821	0.0421671
1438301_at	1.41031	-0.118069	-1.39581	-0.0956028
1438454_at	0.749775	-0.263361	-1.64279	0.554694
1438773_at	1.08607	-0.575823	-1.38629	0.7408
1439022_at	0.663106	-0.0739784	-1.59604	0.0031762
1439047_s_at	1.2694	-0.600422	-1.33598	0.435529
1439293_at	0.769709	0.201805	-1.74086	0.242737
1439511_at	0.770425	0.156429	-1.7446	0.364272
1439691_at	0.69736	0.449617	-1.67265	-0.17053
1439709_at	1.0866	0.492408	-1.51396	-0.40846
1439806_at	0.758253	0.410512	-1.66999	-0.162933
1439846_at	0.680621	0.21447	-1.75957	0.329796
1439847_s_at	0.729283	0.221337	-1.7518	0.279303
1439928_at	0.865826	-0.111906	-1.40645	-0.397208
1440013_at	0.937913	0.433781	-1.55514	-0.406702
1440016_at	0.75665	-0.377411	-1.58989	0.715916
1440250_at	1.0816	-0.422116	-1.51231	0.451094
1440287_at	1.01247	-0.22182	-1.59587	0.23721
1440439_at	0.828021	0.225429	-1.73076	0.199629
1440498_at	0.832906	0.0517397	-1.38072	-0.550129
1440578_at	0.541782	0.106845	-1.49903	-0.311816
1440594_at	0.328254	-0.349848	-1.57808	0.795819
1440682_at	1.00482	-0.232612	-1.42641	-0.259241
1441038_at	0.700568	0.140725	-1.63816	-0.095695
1441057_at	0.335546	0.014125	-1.70339	0.4906
1441297_at	0.991136	0.304942	-1.68568	0.134572
1441349_at	0.626559	0.29776	-1.75982	0.226979
1441440_at	0.842625	0.248144	-1.60744	-0.247181
1441444_at	1.07672	-0.0956592	-1.38886	-0.436196
1441538_at	1.12916	0.167352	-1.62531	0.189758
1441577_at	0.982764	0.331335	-1.64287	-0.128291
1441632_at	0.922047	0.0736493	-1.65314	0.0161334
1441642_at	0.827411	0.20487	-1.68141	-0.0186482
1441747_at	0.0393496	0.17488	-1.56993	0.137371
1442017_at	1.20204	-0.730323	-1.26741	0.175559
1442027_at	1.03696	0.0782844	-1.54362	-0.257027
1442160_at	0.176212	0.315876	-1.67842	0.175788
1442305_at	0.71775	-0.890915	-1.25111	0.47597
1442366_at	0.817683	-0.36405	-1.58368	0.726765
1442384_at	1.05308	-0.557595	-1.3375	-0.0462872
1442388_at	0.513	0.324151	-1.74794	0.17106
1442416_at	0.677834	0.366693	-1.74684	0.118796
1442593_at	1.10969	-0.149904	-1.55143	0.582323
1442752_at	0.32312	-0.175853	-1.44266	-0.0394539
1442855_at	0.990271	-0.017977	-1.6297	0.0575579
1442950_at	0.764192	-0.035248	-1.7121	0.482026
1442983_at	0.672733	-0.25195	-1.60551	0.272613
1443000_at	0.774241	0.404743	-1.71452	-0.00949839
1443006_at	1.5162	-0.150614	-1.27175	-0.215303
1443325_at	0.251552	0.484748	-1.62647	-0.129433
1443421_s_at	0.505733	0.144383	-1.75712	0.445772
1443481_at	0.468384	0.520247	-1.65718	-0.18546
1443511_at	1.61779	-0.0784026	-1.10873	-0.380566
1443547_at	1.40619	-0.289139	-1.30165	-0.245115
1443698_at	0.645253	-0.211979	-1.52623	-0.00671402
1443882_at	0.860802	0.369096	-1.71487	0.0630148
1443960_at	0.802692	-0.0415136	-1.67841	0.217545
1443983_at	0.339209	0.463537	-1.4326	-0.527505
1444126_at	0.790273	0.152647	-1.73218	0.252721
1444152_at	1.24637	-0.842272	-1.17591	0.217777
1444371_at	0.818088	0.108527	-1.70487	0.15512
1444444_at	0.68114	-0.710636	-1.35002	1.04819
1445020_at	0.899564	0.598179	-1.51839	-0.503118
1445096_at	0.461777	-0.121938	-1.5027	-0.0657407
1445204_at	0.758548	0.21734	-1.73625	0.188199
1445253_at	0.595279	-0.154529	-1.65277	0.327057
1445274_at	1.14557	0.325361	-1.59164	-0.0831963
1445393_at	0.696283	0.233398	-1.55551	-0.337185
1445699_at	0.713714	0.190664	-1.75435	0.33759
1445721_at	-0.0883404	0.235627	-1.56052	0.205199
1445796_at	0.358256	0.479813	-1.65213	-0.131741
1446014_at	0.665324	0.296835	-1.74406	0.144192
1446209_at	0.718234	-0.362082	-1.57355	0.347959
1446244_at	0.791214	0.17223	-1.66614	-0.0495409
1446481_at	0.783736	0.0354122	-1.72336	0.505719
1446524_at	0.629126	0.42044	-1.69622	-0.0897126
1446929_at	0.168636	0.280804	-1.3991	-0.38666
1446938_at	1.07657	-0.269152	-1.28233	-0.473671
1446943_at	0.661699	0.455827	-1.5822	-0.377199
1446968_at	0.734193	0.283433	-1.73114	0.102585
1447014_at	1.06301	-0.270705	-1.50812	-0.00684658
1447167_at	0.75665	0.534402	-1.67242	-0.178232
1447231_at	1.05489	-0.197304	-1.58854	0.195678
1447509_at	0.577615	0.272631	-1.68161	-0.041844
1447649_x_at	1.16951	0.290193	-1.401	-0.569486
1448155_at	1.03169	-0.600857	-1.43612	0.444155
1448591_at	0.328502	-0.625204	-1.32912	0.35849
1448735_at	0.788818	0.27102	-1.69635	-0.0165168
1448780_at	1.19559	-0.0909785	-1.29499	-0.563274
1449034_at	0.563521	0.49258	-1.66119	-0.19605
1449446_at	1.29364	-0.315216	-1.43686	0.0596949
1449493_at	0.794767	0.581505	-1.60926	-0.338111
1449501_a_at	0.445875	-0.208632	-1.63186	0.450082
1450120_at	0.818423	-0.326586	-1.60975	0.498189
1450903_at	0.829682	-0.45078	-1.28864	-0.264169
1450984_at	1.0035	-0.0980401	-1.34497	-0.51436
1450988_at	0.285061	-0.49812	-1.36428	0.257006
1450997_at	1.67829	-0.0317618	-0.949227	-0.486845
1451160_s_at	0.41896	0.0275088	-1.62022	0.0820195
1451413_at	0.549208	-0.408792	-1.57821	0.777537
1451840_at	1.15674	0.238407	-1.54494	-0.246869
1451888_a_at	0.942079	-0.113365	-1.62641	0.137831
1452477_at	1.09382	-0.155397	-1.50528	-0.136613
1452611_at	0.595765	0.0317536	-1.73737	0.624704
1452730_at	0.940863	-0.267299	-1.35523	-0.357148
1453048_at	0.0661107	0.519303	-1.48789	-0.292039
1453225_at	1.4509	-0.0712829	-1.35429	0.153779
1453588_at	1.4741	-0.00226219	-1.31184	-0.296006
1453654_at	0.464948	0.360697	-1.70204	0.00648424
1454592_at	0.6605	-0.173408	-1.66697	0.418445
1454992_at	0.907408	-0.00839159	-1.68274	0.254395
1455057_at	1.04506	-0.201886	-1.59406	0.226844
1455287_at	0.236741	-0.725212	-1.20796	0.338358
1455298_at	0.448646	-0.428638	-1.40138	1.28103
1455610_at	1.26037	-0.316403	-1.38749	-0.157636
1455697_at	0.794533	-0.062291	-1.69171	0.333642
1455715_at	0.588302	-0.157109	-1.68314	0.70523
1455799_at	0.804475	0.190666	-1.69941	0.0517585
1456050_at	1.09935	-0.189805	-1.40332	-0.32938
1456137_at	0.885231	-0.357751	-1.55217	0.2347
1456334_s_at	1.04133	-0.0770291	-1.54974	-0.117535
1456413_at	0.371486	0.330203	-1.66946	-0.0148906
1456495_s_at	0.130708	-0.207296	-1.52497	0.393416
1456505_at	0.834265	0.121553	-1.72884	0.358638
1456527_at	0.826299	0.443642	-1.58021	-0.381165
1456606_a_at	0.838239	-0.106507	-1.60783	0.0398508
1456781_at	0.693085	-0.233729	-1.42435	-0.21414
1457204_at	0.945875	-0.0388093	-1.49466	-0.296622
1457212_at	0.785233	0.331361	-1.52945	-0.445173
1457275_at	1.17759	-0.243003	-1.50509	0.0340367
1457281_at	1.08356	-0.258412	-1.57094	0.291766
1457293_at	1.1033	-0.281184	-1.38	-0.288344
1457336_at	1.36058	-0.320872	-1.36754	-0.0830098
1457442_at	1.03339	-0.3416	-1.46672	-0.0390823
1457497_at	0.683821	0.251453	-1.73923	0.155945
1457671_at	1.1255	-0.08081	-1.58007	0.0593762
1457732_at	0.710361	0.261393	-1.73268	0.120291
1457740_at	1.25843	0.0374918	-1.5188	-0.0927308
1457888_at	0.881484	0.0538492	-1.59976	-0.136904
1457891_at	0.928508	0.113957	-1.6687	0.0445471
1457933_at	1.16006	0.290066	-1.5352	-0.281256
1458050_at	0.826641	-0.612761	-1.46786	0.614181
1458057_at	0.0736394	-0.400233	-1.43125	0.531868
1458078_at	0.688373	0.377886	-1.69046	-0.0946348
1458156_at	0.515691	0.574457	-1.65295	-0.225267
1458172_at	0.839876	0.436464	-1.48161	-0.563654
1458229_at	0.755069	0.217293	-1.747	0.263586
1458371_at	0.829141	0.138163	-1.71307	0.171973
1458501_at	0.932618	-0.501081	-1.51305	0.490811
1458517_at	1.10013	0.0255196	-1.30969	-0.63491
1458809_at	0.864669	-0.140897	-1.35407	-0.459561
1459045_at	0.802209	0.290417	-1.50365	-0.475189
1459090_at	0.816177	0.513048	-1.6336	-0.269527
1459135_at	0.44931	0.166191	-1.66978	0.0652977
1459196_at	0.646936	-0.132876	-1.6391	0.213025
1459292_at	1.29101	-0.524352	-1.36298	0.191351
1459388_at	1.0502	-0.0148241	-1.44713	-0.393249
1459391_at	0.684206	0.348952	-1.7178	0.00700269
1459457_at	0.967083	0.0902932	-1.68508	0.213597
1459463_at	1.02955	-0.14616	-1.57731	0.038753
1459485_at	0.849055	0.28854	-1.69203	-0.0220935
1459488_at	0.847881	-0.211104	-1.64943	0.466572
1459619_at	0.929422	0.314517	-1.69293	0.0368447
1459624_at	1.0825	-0.179732	-1.5557	0.0414062
1459632_at	0.747836	0.311589	-1.74134	0.142343
1460336_at	1.05626	-0.612907	-1.42141	0.55959
1460466_at	1.53345	0.0676277	-0.427229	0.0345624
1415977_at	-1.30559	0.147302	1.18506	0.645777
1416028_a_at	-1.02179	-0.282642	1.47732	0.496071
1416398_at	-0.795905	0.076753	1.45198	0.334969
1416701_at	-1.37199	0.423394	1.04585	0.599394
1416710_at	-0.33432	0.419329	1.03676	0.441205
1416934_at	-0.371018	0.25727	0.644184	1.00767
1417030_at	-0.734976	-0.389007	1.44563	0.603025
1417031_at	-0.919806	-0.352659	1.46761	0.556905
1417132_at	-0.970247	0.446255	0.664475	1.02705
1417571_at	-0.828274	-0.469699	1.15961	1.00167
1417596_at	-1.25149	0.393075	1.02796	0.692468
1417764_at	-0.926673	-0.394368	1.27382	0.848838
1417850_at	-0.707108	0.894318	0.907171	0.252309
1417877_at	0.0624562	0.278555	1.21206	0.0119453
1418108_at	-1.09241	0.806911	0.966529	0.362854
1418148_at	-1.23077	0.602627	0.84927	0.718997
1418325_at	-0.250883	0.0772215	1.31401	0.311377
1418517_at	-1.21482	0.169979	1.17922	0.672985
1418589_a_at	-0.518197	0.53434	1.39839	-0.212278
1418789_at	0.259288	-0.0716066	1.36274	-0.116177
1418807_at	-0.977096	0.549032	1.13016	0.43001
1418819_at	-1.01254	-0.12835	1.5758	0.218754
1418911_s_at	-0.549179	-0.074903	1.64095	-0.0169831
1419069_at	-0.53387	0.591591	1.17554	0.165246
1419505_a_at	-0.379123	-0.547054	1.23634	0.839997
1419682_a_at	-0.743937	-0.130139	1.64173	0.0850496
1420401_a_at	-0.380771	0.538657	1.16336	0.15749
1420522_at	-1.28208	0.012806	1.46743	0.203495
1420575_at	-0.848765	0.804482	1.33732	-0.583203
1421063_s_at	-1.04539	0.378655	1.51181	-0.176434
1421199_at	-0.483716	-0.262797	1.4159	0.52208
1421399_at	-0.808979	0.548511	1.35616	0.00227678
1421780_a_at	-0.964989	0.82852	1.06406	0.17648
1421874_a_at	-1.18214	0.561812	1.11842	0.426236
1422092_at	-0.228482	0.887917	0.867346	0.0245115
1422579_at	-1.27972	0.23826	1.093	0.719074
1422718_at	-1.01193	-0.0509327	1.58894	0.130849
1422751_at	-0.607024	0.919911	1.24665	-0.692932
1422777_at	-0.904551	-0.240848	1.44036	0.561622
1422893_at	-0.386538	0.333422	1.48454	-0.210213
1423165_a_at	-0.531945	0.661427	1.2276	-0.0259609
1423310_at	-0.90316	0.0467175	1.43966	0.393753
1423360_at	-0.373183	0.0988972	1.59806	-0.203109
1423361_at	-0.561369	0.033675	1.64344	-0.133392
1423523_at	-0.852281	0.634269	0.755275	0.76977
1423551_at	-1.21696	0.0945683	1.52159	0.0403446
1423821_at	-0.00704578	0.469675	1.25431	-0.253451
1423861_at	0.0325867	0.400872	1.35242	-0.437689
1424197_s_at	-0.416014	-0.00967385	1.50323	0.163586
1424219_at	-0.745482	0.0221744	1.57383	0.12479
1424454_at	-1.04489	0.759709	0.639826	0.786727
1424530_at	0.165595	0.865389	0.725109	-0.117795
1424531_a_at	-0.765896	-0.0331446	1.12397	0.861307
1424692_at	-1.35816	0.561747	1.30363	-0.330278
1424940_s_at	-0.880952	-0.413337	1.46502	0.582555
1424952_at	-0.76184	0.221038	0.944819	0.892625
1425023_at	-0.402599	0.272053	1.50782	-0.168096
1425058_at	-0.150518	0.112337	1.24394	0.316468
1425176_at	-0.460064	0.140866	1.57571	-0.130157
1425191_at	-0.841144	-0.548421	1.32868	0.812899
1425313_at	-0.554013	0.23149	1.57405	-0.190614
1425474_a_at	-0.961664	0.366787	1.32447	0.313542
1425542_a_at	0.236973	0.0948412	1.26677	-0.0738932
1425733_a_at	-0.725168	0.976169	0.567348	0.556355
1425863_a_at	-0.736523	0.173471	1.2791	0.518045
1426032_at	-1.14946	0.321826	1.10933	0.666895
1426223_at	-0.486041	-0.0229031	1.60001	0.00581919
1426395_s_at	0.208374	0.406537	1.09615	-0.105224
1426440_at	-0.262813	-0.114372	1.55775	0.0399543
1427124_at	-0.745145	0.852854	0.856869	0.388908
1427579_at	0.00742716	0.206113	1.24418	0.0918083
1427912_at	-0.991693	0.0599013	1.44449	0.374123
1427963_s_at	-1.1355	0.676826	0.988697	0.48817
1428025_s_at	-0.26633	0.637744	1.0135	0.183955
1428098_a_at	-0.78552	0.707452	1.35448	-0.296718
1428166_at	-0.117316	0.835251	0.603755	0.351735
1428196_a_at	-0.220984	0.805098	0.631945	0.432218
1428312_at	-0.657056	0.931482	1.04232	-0.0471076
1428488_at	-0.619046	-0.414198	1.54399	0.426863
1428692_at	-1.096	0.51658	1.13358	0.462307
1428858_at	-0.969408	0.774869	0.661227	0.744844
1428869_at	-0.591817	0.395091	1.09127	0.528089
1428975_at	0.283269	0.267263	1.28658	-0.41578
1428989_at	-0.853045	-0.388352	1.44741	0.605972
1429021_at	-0.301896	-0.138276	0.794033	1.08732
1429073_at	-0.681272	0.00226133	1.5213	0.23719
1429220_at	-0.913449	-0.286288	1.58373	0.308876
1429413_at	0.394816	0.10838	1.25508	-0.282734
1429434_at	-0.448808	0.429671	1.53128	-0.505249
1429435_x_at	-0.420877	0.486074	1.4982	-0.536839
1429506_at	-0.969335	0.377271	1.15292	0.565601
1429529_at	-0.988474	0.742001	1.35229	-0.425941
1429642_at	-0.65936	-0.396419	1.43313	0.612271
1429776_a_at	-0.453097	0.385964	1.4483	-0.145438
1429791_at	-0.263975	0.445189	1.16758	0.179785
1429862_at	-1.07097	0.666051	0.939696	0.56429
1429914_at	-0.536593	0.383616	1.43059	-0.0462748
1430057_s_at	-0.603637	0.643762	1.28193	-0.0677558
1430384_at	-1.02674	-0.0482365	1.32163	0.640336
1430600_at	-1.17105	0.225174	0.961928	0.900959
1430978_at	-0.912891	0.859514	1.28956	-0.597594
1431010_a_at	0.132154	0.93998	0.619336	-0.0442167
1431345_a_at	-0.820928	0.528061	1.23133	0.26925
1432211_a_at	-0.591221	-0.21042	1.63855	0.11593
1432249_a_at	-0.814306	-0.0131529	1.18482	0.788041
1432312_a_at	-0.819238	-0.30012	1.06411	1.05352
1432646_a_at	-0.849742	0.78926	1.24312	-0.138368
1433374_at	-0.569365	-0.338082	1.597	0.277071
1433707_at	-0.676179	0.16604	1.5304	0.0611158
1433789_at	-0.64811	0.707313	1.12112	0.160223
1433820_a_at	-0.78518	-0.0890586	1.39886	0.53805
1433920_at	-0.0417241	-0.173438	1.08786	0.659991
1434618_at	-0.49013	0.768539	1.34252	-0.647575
1435085_at	-0.442426	-0.140645	1.59551	0.0964069
1435218_at	0.0588783	0.187972	1.11333	0.267705
1435335_a_at	-0.210544	-0.279662	1.56385	0.117196
1435615_at	-1.00058	0.702282	0.855827	0.620619
1435680_a_at	-0.979226	0.521185	1.25664	0.260797
1435753_a_at	-0.0141146	0.136225	1.44822	-0.214668
1435896_at	-1.33293	0.942003	0.965306	0.0586104
1435998_at	-0.588196	-0.592016	1.52731	0.501225
1436045_at	-0.299744	0.69551	0.73299	0.496777
1436203_a_at	-0.512382	-0.385483	1.54335	0.383874
1436281_at	-0.647211	0.36505	1.51915	-0.185511
1436338_at	0.429571	0.434717	1.11971	-0.542218
1436387_at	0.215937	0.467663	1.09593	-0.200482
1436396_at	-0.842425	0.132919	1.60304	-0.0570938
1436406_at	-0.555422	0.630413	1.43511	-0.537868
1436479_a_at	-1.01272	0.601734	1.11462	0.397318
1436672_at	-0.831339	0.486115	0.989945	0.648397
1436676_at	-0.707975	0.898768	1.22118	-0.387511
1436871_at	-0.396759	0.625263	0.855161	0.490921
1436909_at	-0.725971	0.441132	1.53494	-0.359572
1436957_at	-0.283647	0.223452	1.53725	-0.282645
1437079_at	-0.65354	-0.189643	1.52456	0.359484
1437214_at	-0.234672	0.836643	1.1559	-0.452439
1437257_at	-0.548273	0.337265	1.05966	0.601021
1437663_at	-1.49828	0.49442	1.21878	-0.140432
1438187_at	-0.979976	0.723118	0.944858	0.488861
1438188_x_at	-0.851228	0.657211	1.08436	0.352104
1438237_at	-0.924208	0.66288	1.101	0.335713
1438516_at	-0.546082	0.949516	1.07558	-0.215293
1438727_at	-0.605102	0.0707572	1.56248	0.0599319
1438908_at	-0.749059	0.806712	1.00496	0.247677
1439302_at	-0.315115	0.00530478	1.4698	0.150614
1439641_at	0.0279046	0.564306	1.3072	-0.65976
1439684_at	-1.12345	0.711683	1.11803	0.251835
1439816_at	-1.06326	0.2951	1.51636	-0.0554126
1440202_at	-1.04131	0.39968	1.51685	-0.247728
1440245_at	-0.90976	-0.157946	1.58502	0.241994
1440684_at	-1.56054	0.929455	0.777057	0.134822
1440776_at	-1.11	0.545712	1.33218	0.0635912
1440872_at	-0.245811	-0.166138	1.42152	0.326369
1440913_at	-1.10464	0.318454	1.35167	0.305254
1440981_at	0.158319	0.516091	0.410746	0.672142
1441207_at	-0.562359	0.220097	1.4482	0.127645
1441979_at	-0.967006	0.183131	1.56589	-0.0211731
1442051_at	0.549251	-0.0575902	1.2557	-0.329813
1442207_at	-1.02445	0.239537	1.56541	-0.127549
1442379_at	-0.127336	0.0322105	1.47542	-0.0369766
1443038_at	0.0244194	0.00215054	1.49852	-0.219007
1443232_at	-0.321967	0.665798	0.983331	0.232363
1443285_at	-0.313229	-0.360334	1.43318	0.465632
1443466_s_at	-0.657118	0.459432	1.43132	-0.0935944
1443857_at	-0.385572	0.2738	1.40342	0.0515281
1443865_at	-1.10807	0.528589	0.912873	0.728811
1444401_at	-1.05985	0.580041	0.803647	0.797765
1444442_at	-0.968782	0.222803	1.59094	-0.173719
1444489_at	-1.05451	0.698799	0.983995	0.471375
1444517_at	-1.03818	0.75766	0.478985	0.925222
1444667_at	-0.969748	0.178792	1.15965	0.714222
1444687_at	-0.829332	-0.39963	1.5094	0.505877
1444908_at	-0.660195	-0.595788	1.38316	0.738889
1444954_at	-0.700827	-0.660696	1.07983	1.10692
1445024_at	0.140398	0.261378	1.28138	-0.188315
1445359_at	-0.42792	0.855792	0.580401	0.554006
1445565_at	-0.0193563	0.861228	1.04493	-0.504074
1446140_at	-1.05632	0.971354	0.578679	0.614512
1446844_at	-0.0953218	0.747484	1.21225	-0.597089
1447296_at	-0.811817	0.261561	1.32092	0.399129
1447723_at	-1.36751	0.458466	1.1932	0.335224
1447844_at	-0.814364	-0.0811071	1.46535	0.429412
1447934_at	-0.757162	-0.0239988	1.48162	0.351776
1448095_at	-0.467751	0.754799	0.74532	0.51413
1448140_at	-0.905171	0.579851	1.19265	0.289492
1448275_at	-0.464323	0.307145	1.31767	0.219887
1448310_at	-0.346214	0.430583	1.25679	0.10911
1448490_at	-1.12553	0.125069	1.55493	-0.0070509
1448552_s_at	-0.633259	-0.807949	1.29335	0.868451
1448938_at	-0.594568	0.278202	1.51998	-0.0848809
1449054_a_at	-0.91581	0.206386	1.37579	0.375285
1449055_x_at	-0.944528	0.214589	1.33495	0.438011
1449096_at	-0.868767	0.0393908	1.57063	0.130426
1449119_at	-1.06189	0.421018	1.3026	0.293412
1449121_at	-0.152282	0.313087	1.50436	-0.493972
1449277_at	-1.1242	0.684405	0.622969	0.873529
1449365_at	-0.861399	0.736889	1.3829	-0.555643
1449393_at	0.362267	0.558787	0.673248	0.160021
1449514_at	-0.676931	0.31425	1.08736	0.637186
1449571_at	-0.68548	-0.041408	1.62756	0.0364094
1449600_at	-1.06169	0.690062	0.586673	0.899781
1449785_at	-0.860041	0.660595	1.30982	-0.059279
1449885_at	-0.457012	-0.194381	1.41181	0.477413
1449893_a_at	-0.0914375	0.640729	1.02926	0.0094124
1450113_at	-0.865401	1.06564	0.600067	0.446956
1450170_x_at	-0.738507	-0.738988	1.15449	1.03429
1450227_at	-0.780761	0.576364	1.43212	-0.257767
1450679_at	-0.626243	0.652826	1.23551	0.0242047
1450955_s_at	-0.522846	-0.0172037	1.48354	0.263221
1451064_a_at	-1.16727	0.187499	1.42734	0.258325
1451199_at	-0.244503	0.433875	1.48992	-0.592579
1451287_s_at	-0.697773	-0.445153	1.39241	0.695327
1451319_at	-0.719304	-0.827363	1.32178	0.828567
1451400_at	-1.16548	0.605759	1.22652	0.190083
1451425_a_at	-0.923832	0.565488	1.06652	0.494003
1451447_at	-1.19965	0.966151	0.554945	0.635444
1451533_at	-0.726557	-0.0708564	1.54693	0.255003
1451596_a_at	-0.732489	-0.182374	1.24398	0.791615
1451809_s_at	-0.550112	0.284327	1.51347	-0.100599
1451822_a_at	-1.04481	0.439026	1.33234	0.218338
1452218_at	-0.309091	0.506503	1.4525	-0.52742
1452290_at	-1.1665	-0.104438	1.48569	0.338742
1452409_at	-0.515758	0.381992	1.55111	-0.410595
1452439_s_at	-1.09001	0.413744	1.1693	0.512387
1452490_a_at	-0.436202	0.218325	1.50218	-0.0587165
1452623_at	-0.794721	0.840235	1.30193	-0.501099
1452655_at	-0.997255	0.400797	1.44803	0.0132213
1452677_at	-1.09104	0.668612	0.941626	0.559286
1452731_x_at	-0.567987	-0.199141	1.59403	0.200921
1452766_at	-0.381275	-0.57709	1.1812	0.913651
1452799_at	-0.991668	0.78487	1.28204	-0.238569
1452978_at	-0.991059	0.324104	1.32555	0.355831
1452980_at	-1.06835	-0.102009	1.34019	0.635394
1453009_at	0.208161	0.156373	1.37221	-0.348215
1453345_at	0.0385168	0.353936	0.927623	0.374723
1453591_at	-0.519956	-0.0891645	1.61334	0.052242
1453745_at	-1.12533	0.555157	1.07068	0.509298
1453768_a_at	-0.148846	-0.166995	1.30286	0.44601
1454086_a_at	-0.918903	0.635547	1.34951	-0.107544
1454653_at	-0.854514	0.11582	1.57879	0.0332304
1454719_at	-0.860803	0.195163	1.53778	0.0517112
1454817_at	-1.05336	0.310886	0.791024	1.01661
1454906_at	0.337313	0.651964	0.413633	0.372321
1455086_at	-0.815019	0.584245	1.4555	-0.361437
1455111_at	-0.211867	0.560418	1.27934	-0.231137
1455444_at	-1.08003	0.553978	0.944991	0.6697
1455455_at	0.192888	0.10327	1.31356	-0.122557
1455482_at	-0.214239	0.211094	1.4298	-0.0623488
1455637_x_at	-0.675572	0.283964	1.4471	0.109365
1455655_a_at	-0.443401	0.470225	1.30489	0.0387025
1455727_at	-0.561433	-0.462798	1.55851	0.403288
1455847_at	0.246488	0.266872	0.962088	0.225067
1455991_at	-0.159457	0.245341	0.67654	0.876968
1456141_x_at	0.106822	0.201112	1.43531	-0.442325
1456143_at	-0.827677	0.769936	0.775617	0.606178
1456515_s_at	-0.663572	-0.394707	1.12292	1.00229
1456565_s_at	-0.742263	0.429742	1.44848	-0.0575587
1456857_at	-1.27247	0.249373	1.07065	0.741471
1457113_at	-0.667333	-0.402685	1.48178	0.539797
1457259_at	-0.97794	0.280217	1.18692	0.602953
1457359_at	-0.703781	-0.1247	1.63847	0.0831158
1457979_at	-0.755955	-0.256001	1.4872	0.482898
1458128_at	-0.722173	0.581994	0.658369	0.874934
1458405_at	-0.665596	-0.760777	1.29276	0.872426
1458412_at	-0.715789	0.131101	1.60846	-0.0880682
1458528_at	-0.777124	0.783616	0.860479	0.479143
1458886_at	-0.67761	-0.795288	1.33924	0.810418
1459000_at	-1.59947	0.700371	0.831197	0.393109
1459442_at	-0.754211	0.960653	0.833597	0.27766
1460021_at	-0.340861	0.353603	1.0185	0.530731
1460061_at	-0.804891	-0.133313	1.43181	0.515589
1460184_at	-1.00949	0.0460271	1.52032	0.227727
1460241_a_at	-1.00862	0.362809	0.641934	1.10624
1460294_at	-0.744541	0.125889	1.58385	-0.00539861
1460442_at	-1.24924	0.728286	0.836984	0.603076
1460557_at	-0.588885	-0.0656951	1.63445	0.00877124
1416055_at	-0.691675	1.13028	1.05499	-0.658444
1417380_at	-0.675394	1.74936	-0.580022	-0.1348
1417422_at	-0.701604	1.41982	0.673479	-0.508947
1417461_at	-0.664687	1.50549	0.558003	-0.667959
1417462_at	-0.576981	1.56989	0.424126	-0.805092
1418159_at	-0.931008	1.09944	1.06802	-0.519823
1419034_at	-0.855807	1.22715	0.944766	-0.697161
1419611_at	-0.397186	1.75136	-0.759619	-0.194242
1420518_a_at	-0.885285	1.38685	0.287746	0.275643
1420537_at	-0.59549	1.7443	-0.0770569	-0.429722
1420682_at	-0.726974	1.54019	0.467112	-0.464785
1420849_at	-0.565842	1.09953	1.07342	-0.686845
1420863_at	-0.57921	1.75855	-0.579571	-0.132201
1421230_a_at	-0.425101	1.56313	-0.112611	0.134388
1422090_a_at	-0.05036	1.27359	0.482589	-0.266562
1423774_a_at	-0.564421	1.71737	-0.285313	-0.804138
1423841_at	-0.6527	1.05172	1.12682	-0.632459
1423944_at	-0.574131	1.77478	-0.55803	-0.28494
1424117_at	-0.656148	1.68891	0.132237	-0.684837
1424265_at	-0.688276	1.32335	0.812947	-0.905352
1424854_at	-0.334205	1.71611	-0.274199	-0.197089
1424946_a_at	-0.42338	1.70518	-0.423333	-0.00177763
1425047_a_at	-0.671292	1.34623	0.795126	-0.624874
1425168_at	-0.0737145	1.12714	0.869349	-0.716604
1425271_at	-0.128251	1.69847	-0.949783	-0.356068
1425868_at	-0.717922	1.52742	0.518902	-0.666507
1426270_at	-0.233399	0.833594	1.23631	-1.05205
1426501_a_at	-0.841692	1.51789	0.356151	-0.111312
1427246_at	-0.256729	1.00792	1.09287	-1.03058
1427287_s_at	0.417197	1.54068	-0.85596	-0.313794
1428169_at	-0.769367	1.48778	0.533855	-0.375615
1428693_at	-0.176917	1.61564	0.15017	-0.602683
1429008_at	-0.505749	1.17213	0.506586	0.257845
1429181_at	-0.603515	1.6597	-0.854429	-0.356563
1429358_at	-0.79324	0.989531	1.19291	-0.737277
1429371_at	-0.332733	1.24115	0.871918	-0.933738
1429504_at	-0.342894	1.40315	0.627931	-0.626928
1429710_at	0.174417	1.20838	0.48078	-0.411315
1429811_at	-0.378613	1.61424	0.250836	-0.539269
1430358_at	-0.348765	1.72644	-0.875666	-0.20114
1430491_at	-0.565131	1.76666	-0.416847	-0.589732
1432393_a_at	-0.668741	1.74118	-0.0914555	-0.364905
1433100_at	-0.414515	1.75965	-0.202047	-0.708757
1434087_at	-0.691353	1.74219	-0.419527	-0.0795243
1435190_at	-0.622993	1.4214	0.69053	-0.688859
1436574_at	-1.00074	1.35944	0.534682	0.0357558
1436850_at	-0.467717	1.71761	-0.108377	-0.281126
1437069_at	0.624862	1.13831	-0.0614139	-0.194367
1437371_at	0.629857	0.834221	0.683088	-0.813209
1437534_at	-0.542599	1.44276	0.627323	-0.942469
1438610_a_at	-0.668653	1.54333	0.470355	-0.522143
1438628_x_at	-0.978244	1.17919	0.705056	0.157333
1439113_at	-0.635868	1.68378	0.127554	-0.424299
1439224_at	-0.341038	1.42803	0.584445	-1.06595
1439880_at	-0.273834	1.74652	-0.796821	-0.262489
1440125_at	-0.568892	1.75533	-0.147043	-0.390541
1440257_at	-0.624317	1.73861	-0.707457	-0.157536
1440509_at	-0.465303	1.78875	-0.437665	-0.43928
1441460_at	-0.519726	1.3123	0.822302	-0.689826
1441969_at	-0.518208	1.37979	0.387765	0.0449621
1442263_at	-0.0599424	1.70024	-0.743522	-0.173931
1442276_at	0.0931986	1.61537	-1.08278	-0.395602
1442654_at	-0.662905	1.68114	-0.128114	-0.0439592
1442744_at	-0.55394	1.45334	0.592596	-0.987618
1442745_x_at	-0.611304	1.52724	0.484138	-0.899205
1443607_at	0.0728664	1.57487	0.000289926	-1.10372
1443669_at	-0.0133648	1.68213	-0.425429	-0.29279
1444279_at	-0.644789	1.30489	0.853749	-0.698798
1444829_at	-0.482935	1.78193	-0.386647	-0.342579
1444835_at	-0.414361	1.39845	0.555674	-0.334892
1445169_at	-0.594199	1.00287	1.14951	-1.00915
1446240_at	-0.937441	1.18216	0.872769	-0.969585
1446337_at	-0.445772	1.78794	-0.421136	-0.499691
1446342_at	-0.559557	1.76464	-0.251671	-0.6427
1446355_at	-0.506449	1.66093	-0.112149	-0.0580026
1446357_at	-0.85862	1.39144	0.707191	-0.450132
1446497_at	-0.506097	1.69186	0.0989656	-0.794716
1446634_at	-0.878767	1.11365	1.06447	-0.721531
1446682_at	-0.505499	1.63099	0.288839	-0.687859
1447260_at	-0.564998	1.77966	-0.329007	-0.523874
1447317_at	-0.27398	1.75355	-0.575626	-0.68661
1451423_at	-0.61892	1.3993	0.664434	-0.427729
1451776_s_at	-0.99053	1.13446	1.01656	-0.69222
1452876_x_at	-0.316012	1.64849	0.149569	-0.564908
1453211_at	0.0412931	1.51708	-0.183864	-0.0879561
1453246_at	-0.614323	1.67991	0.174686	-0.599502
1455735_at	-0.721814	1.28032	0.889524	-0.715739
1456321_at	-0.177409	1.30937	0.427917	-0.126343
1456770_at	0.0699517	1.62775	-0.237677	-1.06408
1458177_at	0.0842221	1.63034	-0.320922	-0.335715
1458551_at	-0.279661	1.32581	0.746142	-0.872412
1458684_at	-0.0463121	1.74178	-0.528928	-0.627219
1459274_at	-1.15469	1.58659	0.0945798	-0.294021
1459520_at	0.0634833	1.67184	-0.862686	-0.241448
1459641_at	-0.423827	1.54484	0.41232	-0.556563
1460099_at	-0.107733	1.15222	0.438454	-1.56881
1415844_at	0.903045	0.863359	-1.30566	-0.790833
1417355_at	0.842464	0.557749	-1.18632	-0.986987
1420796_at	0.402861	1.01327	0.0960384	-1.6667
1420800_a_at	0.480199	0.55378	-0.884595	-1.22991
1421503_at	0.143777	0.369535	-1.15113	-0.75679
1422564_at	0.73555	0.509705	-1.19455	-0.966344
1422640_at	0.646436	0.847267	-1.11908	-1.06531
1424077_at	0.961008	0.320147	-0.690855	-1.37275
1424857_a_at	0.681523	0.202239	-0.414699	-1.50194
1424893_at	0.593799	0.824764	-0.587875	-1.48224
1424958_at	0.596603	0.833421	-1.41059	-0.702358
1425336_x_at	0.722429	0.307008	-1.00065	-1.10575
1425545_x_at	0.498794	0.625723	-0.491352	-1.52443
1425987_a_at	0.546294	1.10935	-1.16633	-0.948529
1426324_at	0.0537877	0.506351	-0.358305	-1.44106
1428005_at	0.546673	0.524682	-1.3013	-0.808614
1428114_at	0.510081	0.320982	-0.897789	-1.15587
1429478_at	0.198604	0.897252	0.327687	-1.72045
1429628_at	0.793158	0.713952	-1.04934	-1.13863
1430520_at	0.650192	0.929536	-1.03849	-1.13326
1430648_at	0.710893	0.702545	-0.944234	-1.23445
1430752_at	0.680251	0.794238	-0.870328	-1.29366
1431213_a_at	0.662031	0.327969	-0.937709	-1.16049
1431717_at	0.826722	0.755697	-1.43693	-0.651584
1431901_a_at	1.01799	1.03205	-0.92743	-1.01314
1431931_a_at	0.362847	0.905594	-0.00372384	-1.69266
1433209_at	0.0386609	0.464015	-1.17281	-0.709719
1434585_at	0.729871	0.712924	-1.24167	-0.936338
1435046_at	0.807638	1.09287	-1.29082	-0.692965
1435491_at	0.844862	0.878768	-0.762706	-1.33795
1436021_at	0.710895	0.580277	-1.46591	-0.61752
1436082_at	1.46577	0.0990464	-1.13432	-0.696058
1436780_at	0.680416	0.498246	-1.31328	-0.814455
1437566_at	0.372382	0.773024	-0.0050411	-1.71332
1437705_at	0.389082	0.674804	0.0923729	-1.74352
1437917_at	0.668545	0.887431	-1.26614	-0.893383
1438123_at	0.574655	0.99148	-0.775091	-1.33709
1438130_at	0.54687	0.971576	-1.45316	-0.599727
1438294_at	0.845815	0.524047	-0.566542	-1.4894
1438526_at	1.06813	0.602629	-1.06225	-1.07315
1438895_at	0.680428	0.798101	-0.678022	-1.4298
1439342_at	0.309141	1.10166	-1.44395	-0.533533
1439429_x_at	0.546166	0.960567	-0.64113	-1.43113
1439987_at	0.689984	0.816418	-0.838345	-1.31673
1440139_at	0.427917	0.537057	-0.875934	-1.21866
1440278_at	0.684063	0.722857	-1.26249	-0.910439
1440400_at	1.22168	0.562932	-0.632366	-1.32675
1440645_at	0.938909	0.435763	-1.35136	-0.753983
1440800_at	0.098981	1.59128	-1.10214	-0.481652
1441100_at	0.367735	0.805477	0.121134	-1.73429
1441145_at	0.704942	0.912244	-1.19127	-0.974879
1441580_at	0.808465	0.694597	-1.26742	-0.901982
1441797_at	0.914337	0.187943	-0.935126	-1.14193
1441859_x_at	0.609871	1.21293	-1.13469	-0.906458
1442196_at	0.563461	0.714221	-0.202602	-1.66746
1442254_at	0.127324	0.594618	-1.04312	-0.955324
1442785_at	0.84686	0.707871	-0.410352	-1.56177
1442893_at	0.815778	0.718195	-1.10516	-1.08198
1443057_at	0.601764	1.05076	-1.41424	-0.621796
1443088_at	0.904624	0.08481	-0.23201	-1.56905
1443109_at	0.807293	0.894968	-1.05045	-1.11058
1443161_at	0.695707	0.599501	0.162779	-1.74566
1443548_at	-0.0825789	1.28081	-1.31342	-0.499633
1444057_at	0.740954	0.940252	-0.622319	-1.42917
1444218_at	0.884946	0.754035	-0.677597	-1.40995
1444260_at	0.48858	0.732578	-0.0225266	-1.71864
1444318_at	0.631517	0.868975	-1.5179	-0.511814
1444348_at	0.870788	0.679357	-0.707965	-1.402
1444372_at	0.619719	0.890876	-1.09394	-1.08548
1444406_at	0.708861	0.858108	-1.38758	-0.72989
1444611_at	0.898008	0.696991	-1.49017	-0.543178
1444772_at	0.831019	0.761227	-1.0217	-1.158
1444973_at	0.911273	0.594131	-1.45659	-0.613358
1445848_at	0.754139	0.789858	-1.05824	-1.12875
1445880_at	1.27196	0.195823	-1.16782	-0.833713
1446155_at	0.583335	0.739988	-1.35472	-0.783172
1446726_at	1.56399	0.118237	-0.754274	-0.983819
1447060_at	0.92892	0.644427	-0.465068	-1.52661
1447094_at	0.695079	0.504236	-1.10853	-1.05277
1447147_at	0.590516	0.914701	-1.20542	-0.961265
1447206_at	0.726902	0.782896	-1.07174	-1.1174
1448825_at	0.852434	0.270054	-1.07044	-1.03925
1449490_at	0.775151	0.720505	-1.02369	-1.16353
1449557_at	0.723802	1.02342	-1.09811	-1.03596
1451784_x_at	0.438367	0.613519	-0.806761	-1.29528
1451931_x_at	0.413804	0.562533	-0.346986	-1.57838
1453024_at	1.36009	0.460704	-1.20415	-0.694196
1453571_at	0.772163	0.582023	-1.02138	-1.15797
1453815_at	0.993979	0.874005	-0.863635	-1.20854
1454701_at	0.736385	0.749635	0.203429	-1.6895
1455840_at	0.891356	0.511552	-0.610776	-1.45838
1456570_at	0.923668	0.836659	-0.872557	-1.24744
1456684_at	0.262426	1.37196	-0.346763	-1.38531
1456720_at	0.765832	0.770824	-1.07001	-1.11806
1456933_at	0.654007	0.799469	-1.15606	-1.02974
1456970_at	1.11547	0.518647	-0.576366	-1.42193
1457517_at	1.10746	0.306886	-0.764993	-1.29506
1457884_at	1.1385	0.933069	-1.1906	-0.558021
1457886_at	1.01699	0.36058	-1.10692	-1.02241
1457904_at	0.628525	0.987896	-0.885297	-1.25382
1458257_at	0.753185	0.729612	-0.271934	-1.6285
1458314_at	0.354603	0.75002	-0.470266	-1.51913
1459126_at	0.64348	0.445051	-1.41163	-0.657891
1459381_at	1.01002	0.59785	-1.12795	-1.02577
1459670_at	0.667344	0.922657	-1.09414	-1.07957
1459722_at	0.841304	0.551878	-1.25476	-0.906962
1459961_a_at	0.263335	0.890409	-0.80302	-1.27797
1460045_at	0.940118	0.673156	-1.15845	-1.00766
1460605_at	0.771896	0.482204	-0.775823	-1.34715
1415694_at	1.08492	-0.869125	-0.544128	-0.762546
1417826_at	0.838188	-0.0772919	-0.234332	-1.50785
1417961_a_at	0.624556	-0.762711	-0.812166	-0.503878
1418129_at	1.0261	-1.11134	0.0849208	-0.923108
1418724_at	0.410289	-0.777309	-0.0915111	-1.01852
1419147_at	1.08639	-0.816187	-0.666371	-0.704986
1419402_at	1.20259	-0.677716	-0.639057	-0.859305
1419426_s_at	0.932299	-0.487632	-1.0986	-0.531021
1419620_at	1.26326	-0.674386	-0.482034	-0.978439
1422683_at	1.24314	-1.02053	0.173766	-1.00576
1424409_at	0.732252	-0.951894	0.0415358	-1.03792
1424415_s_at	0.768246	-1.3804	0.135663	-0.590123
1424614_at	0.735339	-1.3951	-0.00597332	-0.470662
1424730_a_at	1.0074	-0.78402	-0.657961	-0.742687
1424948_x_at	0.488667	-0.375536	-0.511282	-1.08145
1425029_a_at	1.12834	-0.903993	-0.859304	-0.378818
1425606_at	1.24328	-0.794141	-0.639394	-0.740536
1426276_at	0.585887	-1.26101	-0.456836	-0.214151
1426516_a_at	1.45753	-0.844795	-0.897808	-0.254475
1427242_at	1.36766	-0.641665	-0.747482	-0.750445
1428417_at	1.18252	-0.503248	-1.03394	-0.60256
1428418_s_at	1.23304	-0.565386	-1.02016	-0.550762
1429344_at	1.21615	-0.665641	-0.89196	-0.611583
1429696_at	1.14032	-0.736124	-0.29385	-1.07138
1430047_at	1.05148	-0.996772	0.20758	-1.08596
1430908_at	1.26968	-0.477375	-1.05474	-0.580511
1430945_at	1.27802	-0.776661	-0.329852	-0.991278
1430964_at	0.587711	-1.03996	-0.777074	-0.164311
1430979_a_at	1.02924	-0.888886	0.15781	-1.16918
1431147_at	1.12253	-0.763371	-0.843144	-0.573231
1431357_a_at	1.00986	-0.339861	-0.727982	-1.05106
1431372_at	0.862346	-0.37982	-0.387153	-1.26376
1431500_at	1.36851	-0.780489	-0.663838	-0.695052
1431725_at	1.03428	-0.313629	-1.18863	-0.575194
1432022_at	0.850355	-0.237073	-0.344023	-1.37279
1433040_at	0.702825	-0.599861	-1.19895	-0.19636
1433271_at	1.02726	-1.22901	-0.362303	-0.474264
1434171_at	1.25021	-0.771597	-0.663748	-0.739271
1434340_at	0.943969	-0.984018	-0.0803124	-0.971065
1434974_at	1.39381	-0.733479	-0.61875	-0.77431
1435007_s_at	1.20395	-0.894639	-0.867674	-0.369428
1435163_at	1.19058	-0.556868	-0.577159	-1.01258
1435252_at	1.13009	-0.640902	-0.807904	-0.737481
1435704_at	1.10643	-0.769044	-0.787238	-0.630485
1436061_at	0.952657	-0.865469	-0.518957	-0.779323
1437107_at	0.974092	-1.13132	-0.53539	-0.442605
1437212_at	1.67697	-0.395343	-0.978361	-0.27059
1437432_a_at	0.809121	-0.774757	-0.656727	-0.71841
1437441_at	1.03456	-0.718059	-0.7296	-0.741194
1438089_a_at	1.12221	-0.249944	-1.15965	-0.660074
1438676_at	0.467282	-0.817775	-0.782731	-0.397267
1438719_at	1.4351	-0.544333	-1.0208	-0.47983
1438822_at	1.1703	-0.771456	-0.701601	-0.713832
1439195_at	1.22095	-0.881389	-0.607002	-0.681209
1439299_at	1.07527	-0.802072	-0.186929	-1.0828
1439376_x_at	1.33819	-0.728615	-0.865601	-0.541435
1439650_at	1.20991	-0.812031	-0.399503	-0.925773
1440274_at	0.791916	-0.914803	-0.578795	-0.6378
1440305_at	1.1365	-0.670255	-0.794506	-0.723002
1440340_at	1.17858	-0.791781	-0.817693	-0.566402
1440493_at	0.431245	-1.19363	-0.067299	-0.595243
1440557_at	1.21701	-0.742037	-0.971415	-0.423118
1440573_at	1.18114	-0.668259	-0.77001	-0.746754
1440773_at	1.14205	-0.501229	-0.610553	-1.03279
1440801_s_at	1.21666	-0.743234	-0.985303	-0.401902
1440845_at	1.18656	-1.0064	-0.270305	-0.821557
1441151_at	0.471613	-0.813187	-0.258139	-0.898026
1441373_at	1.18081	-0.386088	-0.95552	-0.794438
1441471_at	1.35373	-0.856815	-0.545342	-0.729016
1441493_at	1.07703	-0.620616	-0.724208	-0.839373
1441684_at	1.15922	-0.572539	-0.971767	-0.616756
1442316_x_at	1.12003	-0.758171	-0.667232	-0.763524
1442424_at	1.18051	-0.770091	-0.676118	-0.739195
1442466_a_at	1.0814	-0.674029	-0.858847	-0.650824
1442629_at	1.22257	-0.50732	-0.96538	-0.676405
1443153_at	1.09114	-0.749941	-0.680624	-0.759305
1443180_at	1.51914	-0.362073	-1.00262	-0.598732
1443278_at	1.46232	-0.763763	-0.633267	-0.694128
1443541_at	0.892604	-0.866896	-0.742807	-0.547781
1443793_x_at	0.984388	-1.03337	-0.282487	-0.790397
1444128_at	1.14757	-0.719594	-0.875961	-0.581492
1444195_at	1.25199	-0.574482	-0.763407	-0.827687
1444198_at	0.967888	-1.10466	0.235009	-0.993279
1444248_at	1.05272	-0.997377	0.0490532	-1.02409
1444252_at	1.31495	-0.745109	-0.636648	-0.775349
1444714_at	0.658782	-1.02528	0.0778457	-0.966319
1444769_at	1.25179	-0.895957	-0.554169	-0.708146
1444874_at	1.04817	-0.310051	-1.11005	-0.68116
1444937_at	0.99709	-1.02677	0.150874	-1.04076
1445214_at	1.30573	-0.870853	-0.678555	-0.60154
1445710_x_at	1.28724	-0.359675	-1.13116	-0.574005
1445725_at	1.08512	-0.0294393	-0.975654	-1.00607
1445850_at	1.25297	-0.423177	-1.18299	-0.451558
1446130_at	0.886535	-0.87811	-0.569478	-0.709748
1446279_at	1.03788	-0.791162	-0.309753	-1.01704
1446461_at	1.15851	-0.807918	-0.104084	-1.11419
1446483_at	1.02586	-0.0771815	-0.570099	-1.31734
1446755_at	1.09567	-0.514685	-1.1656	-0.416596
1446799_at	0.645239	-0.246803	-1.06474	-0.70779
1446932_at	0.880868	-1.06465	-0.492075	-0.562087
1447096_at	1.02228	-0.725022	-0.674714	-0.786673
1447473_at	0.956567	-1.03295	-0.932289	-0.0614102
1447703_x_at	0.770742	-0.56165	-0.866243	-0.702009
1447808_s_at	1.05628	-0.75558	-0.761186	-0.671961
1447894_x_at	0.999148	-0.901738	-1.06247	-0.0624676
1447960_at	0.904737	-1.08886	0.0905429	-0.949014
1448845_at	1.04848	-0.308973	-1.20864	-0.551047
1449009_at	0.683735	-0.21176	-1.05982	-0.752892
1449662_at	1.37707	-0.612661	-0.470081	-1.00274
1450924_at	1.54441	-0.579917	-0.622761	-0.815953
1451602_at	1.18665	-0.683676	-0.761795	-0.739676
1451799_at	1.24824	-0.549873	-0.883147	-0.726913
1452091_a_at	1.10796	-0.422677	-1.14452	-0.537972
1452312_at	1.27428	-0.987532	-0.641655	-0.503094
1452359_at	1.76757	-0.683159	-0.3086	-0.467996
1452426_x_at	1.25924	-0.883802	0.104411	-1.10802
1452464_a_at	1.0855	-0.605562	-0.082731	-1.28701
1453145_at	1.47452	-0.727667	-0.563327	-0.785348
1453196_a_at	0.756787	-0.00404008	-1.18456	-0.766652
1453261_at	0.897094	-0.9448	-0.856476	-0.309568
1453529_at	1.06267	-0.654954	-0.894729	-0.62903
1453628_s_at	1.35804	-0.341894	-0.493147	-1.17223
1453749_at	1.04083	-0.630386	-0.895459	-0.651869
1453841_at	1.53048	-0.608652	-0.930372	-0.454829
1454232_at	1.05311	-0.821189	-0.770935	-0.589853
1454341_at	1.14465	-1.06036	0.121085	-0.97723
1455164_at	1.15612	-0.671509	-0.812625	-0.70153
1455219_at	1.23692	-0.726794	-0.704236	-0.747638
1455863_at	1.22094	-0.856079	-0.539682	-0.769881
1455892_x_at	1.16988	-0.561973	-0.922436	-0.683929
1456157_at	1.39575	-0.64724	-0.76766	-0.71274
1456537_at	0.600245	-0.545842	-1.0104	-0.48737
1456746_a_at	0.922686	-1.22472	0.270931	-0.871811
1456780_at	1.09803	-0.620493	-1.1768	-0.27486
1456868_at	0.979042	-0.662058	-0.365213	-1.08688
1456945_at	0.74227	-0.817822	-0.461869	-0.83185
1456947_at	1.13868	-0.789078	-0.593936	-0.799286
1457124_at	1.14163	-0.574035	-1.04164	-0.527761
1457371_at	1.36811	-0.951046	-0.404958	-0.733969
1457535_at	1.28385	-0.695697	-0.841286	-0.624412
1457551_at	0.96641	-0.818687	-0.7653	-0.59105
1457588_at	1.14329	-0.728004	-0.750788	-0.710581
1457724_at	1.22208	-0.909097	-0.655788	-0.600365
1457812_at	1.09244	-0.746132	-0.701255	-0.743154
1457847_at	1.03066	-0.713039	-0.72039	-0.754974
1457878_at	1.57709	-0.490842	-0.896911	-0.568747
1457969_at	1.04189	-0.622443	-0.823521	-0.737964
1457970_at	1.38147	-0.833954	-0.592616	-0.699893
1458074_at	1.00825	-0.354115	-0.746829	-1.0251
1458083_at	1.62354	-0.723517	-0.622754	-0.593816
1458320_at	0.739884	-0.38133	-0.953102	-0.756768
1458670_at	1.24593	-0.917628	-0.56158	-0.678042
1458706_at	0.897806	-0.488655	-0.847378	-0.815557
1458933_at	1.16518	-0.589652	-1.08882	-0.442432
1458994_at	1.10307	-0.974577	0.0497476	-1.04177
1459001_at	1.25841	-0.274456	-1.16846	-0.600123
1459145_at	1.15672	-0.603671	-0.97013	-0.588155
1459202_at	1.12255	-1.11637	-0.308939	-0.670909
1459698_at	0.954585	-1.28591	0.261258	-0.790945
1459710_at	1.24837	-0.910631	-0.514473	-0.727728
1459747_at	0.714895	-1.00925	0.0456289	-0.979572
1459750_s_at	1.16375	-0.592013	-0.172347	-1.2451
1460095_at	1.17425	-0.67521	-0.757161	-0.753725
1460515_at	1.09052	-0.68356	-0.823697	-0.679945
1460628_at	1.23677	-0.667791	-0.644806	-0.858135
1416042_s_at	-0.406496	0.0674139	1.68858	-0.489911
1416265_at	-0.170763	-0.0462928	1.69569	-0.730592
1416316_at	-0.692217	-0.458583	1.75513	-0.148137
1416386_a_at	-0.676089	-0.167403	1.71869	-0.139277
1416451_s_at	-0.548508	-0.203773	1.69227	-0.0504403
1416622_at	-0.492991	0.00573096	1.72403	-0.518733
1416686_at	-0.343274	-0.488112	1.72917	-0.803067
1416942_at	-0.338029	-0.211449	1.73651	-0.347529
1416964_at	-0.839881	-0.269824	1.73036	-0.177971
1417092_at	-0.784652	-0.703972	1.20239	-0.694152
1417093_a_at	-0.163955	0.419894	1.47104	-1.12958
1417122_at	-0.421431	-0.408065	1.76258	-0.227949
1417203_at	-0.463471	-0.184926	1.70323	-0.144229
1417224_a_at	-0.743571	0.349233	1.60697	-0.667823
1417537_at	-0.61233	-0.374824	1.78041	-0.402807
1417616_at	0.373418	-0.33681	1.52744	-1.091
1417705_at	-0.500354	-0.256462	1.74107	-0.202145
1417797_a_at	-0.81369	-0.131178	1.67963	-0.0285619
1417822_at	-0.978738	-0.231698	1.64656	-0.51982
1417889_at	-0.315329	0.22046	1.6334	-0.75453
1417893_at	-0.459324	-0.457424	1.77096	-0.228828
1417897_at	-0.079105	-0.209099	1.66781	-0.360589
1417948_s_at	-0.0442568	-0.233261	1.70794	-0.673231
1417984_at	-0.401308	-0.241879	1.77071	-0.495308
1418018_at	-0.214544	-0.588232	1.7648	-0.357179
1418057_at	-0.592335	-0.575626	1.58425	0.392393
1418092_s_at	-0.41917	-0.229834	1.75746	-0.369213
1418357_at	-0.372496	-0.474701	1.77284	-0.283215
1418359_at	-0.899639	-0.63546	1.60177	0.297544
1418408_at	-0.335617	0.112471	1.66043	-0.51272
1418490_at	-0.842004	-0.386473	1.72926	-0.136474
1418524_at	-0.613403	-0.288116	1.71028	-0.0244966
1418701_at	-0.701626	-0.409896	1.76001	-0.19814
1418859_at	-0.925888	-0.373208	1.70762	-0.159391
1418967_a_at	-0.483869	-0.384364	1.66706	0.110475
1418977_at	-0.787836	-0.149363	1.70921	-0.123703
1419039_at	-0.539553	-0.5153	1.68679	0.130356
1419040_at	-0.332483	-0.705798	1.76193	-0.249849
1419072_at	-0.513286	-0.57715	1.77141	-0.470229
1419125_at	-0.400523	-0.156584	1.70954	-0.238227
1419327_at	-0.460811	-0.46888	1.78706	-0.48641
1419425_at	-0.249098	-0.455556	1.7753	-0.482541
1419484_a_at	-0.571277	-0.253998	1.77469	-0.407942
1419616_at	-0.257401	-0.651841	1.76984	-0.374564
1419664_at	-0.344622	-0.280108	1.73305	-0.249921
1419672_at	-0.597012	-0.33821	1.74921	-0.144172
1419683_at	-0.750532	-0.0797978	1.73719	-0.428002
1419773_at	-0.513726	-0.154463	1.7595	-0.647844
1420425_at	-1.08397	-0.114595	1.08519	-0.845483
1420619_a_at	-0.227595	-0.87917	1.7153	-0.149571
1420720_at	-0.357113	-1.03322	1.63231	0.11485
1421032_a_at	-0.750671	-0.225725	1.75111	-0.289704
1421137_a_at	-0.324886	-0.354906	1.74667	-0.260953
1421221_at	-0.477656	-0.835741	1.72668	-0.149329
1421361_at	-0.246166	-0.549515	1.77658	-0.483389
1421512_at	-0.226836	-0.949793	1.7048	-0.281629
1421606_a_at	-0.538696	-0.489658	1.77741	-0.251462
1421824_at	-0.367454	-0.26171	1.74882	-0.3239
1421918_at	-0.145531	-0.78176	1.74221	-0.39489
1422319_at	-0.552579	-0.458847	1.7843	-0.415779
1422496_at	-0.642372	-0.48787	1.77275	-0.309437
1422500_at	-0.44565	-0.514308	1.76251	-0.634079
1422558_at	-0.72983	-0.551626	1.74202	-0.124582
1422610_s_at	-0.00522131	0.056224	1.6151	-0.845944
1422730_at	-0.337647	-0.435811	1.60355	0.209518
1422753_a_at	-0.587419	-0.174995	1.72469	-0.175565
1422810_at	-0.141906	-0.48396	1.75442	-0.440054
1422947_at	-0.651574	0.529759	1.52124	-0.672697
1423140_at	-0.443255	-0.401439	1.78671	-0.527361
1423141_at	-0.32239	-0.428977	1.77972	-0.60335
1423193_at	-0.741452	-0.455132	1.74888	-0.149683
1423260_at	-0.581863	-0.713159	1.71085	0.0560883
1423290_at	-0.622029	-0.141252	1.74884	-0.649334
1423497_at	-0.469104	-0.485771	1.78638	-0.356165
1423518_at	-0.376547	-0.41195	1.70348	-0.0284965
1423561_at	-0.323553	-0.755109	1.75708	-0.277208
1423596_at	-0.563532	-0.681775	1.5566	0.455152
1423636_at	-0.458453	-0.653395	1.59359	-0.835569
1423814_at	-0.713944	-0.110168	1.74497	-0.52837
1423900_at	-0.373354	-0.610317	1.76875	-0.232136
1424093_x_at	-0.701343	-0.925159	1.62779	0.0346317
1424103_at	-0.324847	0.00532877	1.71027	-0.729495
1424143_a_at	-0.962963	-0.823405	1.24269	-0.320881
1424144_at	-1.05161	-0.878198	1.2974	-0.02997
1424179_at	-0.495689	-0.531285	1.75927	-0.132815
1424243_at	-0.362646	-0.132157	1.69381	-0.236718
1424291_at	-0.508915	-0.271297	1.76685	-0.321663
1424323_at	-0.311187	-0.31349	1.7369	-0.847285
1424332_at	-0.757543	-0.0501626	1.7166	-0.633109
1424591_at	-0.086222	0.332337	1.49742	-0.626916
1424715_at	-0.710946	0.0935891	1.68109	-0.315083
1424763_at	-0.470026	-1.16458	1.35391	-0.384223
1424766_at	-0.612584	-0.212655	1.61078	-0.974303
1424850_at	-0.613142	0.0607085	1.6804	-0.280716
1424874_a_at	-0.69697	-0.360671	1.7082	0.0315106
1424990_at	-0.970869	-0.914414	1.1495	-0.193011
1425024_at	-0.638629	-0.458532	1.7694	-0.223891
1425095_at	-0.316121	0.525354	1.47767	-0.93765
1425243_at	-0.448395	-0.167299	1.76335	-0.535183
1425318_a_at	-0.0332873	0.177689	1.55337	-0.611022
1425398_at	-0.292903	-0.729922	1.75818	-0.268008
1425431_at	-0.59017	-0.341168	1.76997	-0.259821
1425521_at	-0.390985	-0.402353	1.78531	-0.550318
1425524_at	-0.377932	-0.467546	1.77124	-0.27217
1425773_s_at	-0.641158	0.387987	1.58939	-0.569404
1425806_a_at	-0.668973	-0.0292394	1.69768	-0.208176
1425845_a_at	-0.504114	-0.361609	1.78165	-0.354595
1426081_a_at	-0.370434	-0.0627167	1.67089	-0.230957
1426125_a_at	-0.664126	-0.694771	1.66372	0.209409
1426147_s_at	-0.446985	-0.588044	1.77437	-0.497567
1426246_at	-0.297432	-0.507072	1.76376	-0.683904
1426266_s_at	-0.691854	0.399512	1.57957	-0.505428
1426406_at	-0.557673	-0.212121	1.77155	-0.456922
1426748_s_at	-0.283166	-0.159815	1.74534	-0.654132
1426753_at	-0.223164	-0.852912	1.71543	-0.514162
1426787_at	-0.703872	0.0183361	1.6969	-0.26762
1426914_at	0.0606232	-0.674115	1.70956	-0.644544
1427217_at	-0.343636	0.33108	1.58949	-0.753496
1427243_at	0.968574	-0.563933	1.13682	-0.407812
1427308_at	-0.53447	-0.423606	1.74418	-0.0899514
1427338_at	-0.460575	-0.15185	1.75674	-0.681618
1427490_at	-1.02332	0.00182089	1.65828	-0.308844
1427500_at	-0.544015	-0.0522109	1.7081	-0.26821
1427544_a_at	0.203173	-0.326137	1.63942	-0.844355
1427549_s_at	-0.441772	-0.455013	1.77347	-0.253526
1427552_a_at	-0.753816	-0.576005	1.7345	-0.271671
1427730_a_at	-0.193881	0.280481	1.56893	-0.666789
1427819_at	-0.113997	-0.579813	1.74806	-0.667476
1427940_s_at	-0.530009	-0.285137	1.77042	-0.324146
1428033_at	-0.58846	0.545991	1.50938	-0.760441
1428117_x_at	-0.469946	-0.483015	1.76567	-0.627708
1428132_at	-0.740985	-0.468856	1.75411	-0.327273
1428228_at	-0.317556	-0.142757	1.70806	-0.321489
1428301_at	-0.313916	-0.744734	1.54225	0.410643
1428311_at	-0.320158	-0.648258	1.73621	-0.0940021
1428476_a_at	-0.485407	0.109071	1.67757	-0.436568
1428478_at	-0.829698	-0.642851	1.41509	-0.639931
1428640_at	-0.412624	-0.202217	1.75626	-0.733477
1428824_at	-0.587935	-0.328604	1.76262	-0.221055
1428828_at	-0.548087	-0.355872	1.78462	-0.452625
1428924_at	-0.701172	-0.22267	1.75413	-0.278918
1429040_at	-0.62605	0.0990615	1.69023	-0.40161
1429041_at	-0.285685	-1.16159	1.56087	0.194519
1429042_at	-0.53999	-0.243144	1.74837	-0.230958
1429147_at	-0.819021	-0.571614	1.67411	-0.424248
1429217_at	-0.918704	-0.571245	1.57776	0.366256
1429270_a_at	-0.0950642	-0.810271	1.72278	-0.28152
1429274_at	-0.734305	-0.588411	1.70658	0.0615127
1429316_at	-0.0981927	-0.0094971	1.56811	-0.248083
1429396_at	-0.725761	0.111478	1.69104	-0.434591
1429505_at	-0.185692	-0.354947	1.74357	-0.406568
1429522_at	-0.506339	-0.174289	1.76717	-0.538363
1429590_at	-0.731332	-0.608676	1.70507	0.0632103
1429712_at	-0.230999	-0.581581	1.77286	-0.433805
1429766_at	-0.207992	-0.347033	1.75833	-0.500151
1429772_at	-0.809503	-0.356046	1.71964	-0.0454547
1429832_at	-0.653212	0.011289	1.68863	-0.228474
1429834_a_at	-0.239732	-0.570379	1.77339	-0.546193
1429884_at	-0.849136	-0.429682	1.72823	-0.167434
1429943_at	-0.700364	-0.26617	1.76434	-0.337613
1430041_at	-0.641525	-0.245208	1.77109	-0.458284
1430074_x_at	-0.598293	-0.178729	1.72856	-0.184666
1430111_a_at	-0.928291	0.00736048	1.65405	-0.625015
1430167_a_at	-0.52638	0.114899	1.647	-0.275817
1430174_at	-0.173829	-0.29882	1.72654	-0.865095
1430208_at	-0.354889	-0.504202	1.77531	-0.613645
1430277_at	-0.586824	-0.302518	1.73107	-0.747421
1430320_at	-0.309607	-0.504532	1.75465	-0.216789
1430366_at	-0.390835	-0.530988	1.56533	0.35204
1430472_at	-0.250592	-0.288651	1.76229	-0.599283
1430589_at	-0.397782	-0.56904	1.75655	-0.149253
1430628_at	-0.51544	-0.390352	1.77287	-0.611003
1430689_at	0.533615	-0.420826	1.49403	-0.716511
1430749_at	-0.270406	-0.0473435	1.70582	-0.533664
1430937_at	-0.545348	-0.223555	1.76719	-0.373948
1430961_at	-0.396978	-0.313919	1.77996	-0.488963
1430966_at	-0.347393	-0.578188	1.78252	-0.413549
1431020_a_at	-0.821771	-0.0167334	1.70402	-0.280816
1431074_a_at	-0.31796	-0.477369	1.72551	-0.103836
1431148_at	-0.603708	-0.532136	1.67519	0.17791
1431202_at	0.0272353	0.458319	1.40311	-0.808429
1431207_at	-0.369222	-0.349955	1.76848	-0.702386
1431394_a_at	-0.592009	-0.770496	1.68444	0.127738
1431490_at	-0.690899	-0.0543945	1.73404	-0.384789
1431506_s_at	-0.525656	0.0313946	1.67107	-0.243583
1431892_a_at	-0.519349	-0.167009	1.76244	-0.630814
1432001_at	-0.861543	0.577546	1.45143	-0.844557
1432387_at	-0.619415	-0.372247	1.77961	-0.406075
1432443_at	-0.648698	-0.597308	1.75602	-0.188864
1432462_a_at	-1.06839	-0.0417418	1.64025	-0.378824
1432472_a_at	-0.532265	-0.506427	1.78002	-0.278489
1432567_at	-0.448476	-0.335709	1.77975	-0.390341
1432579_at	-1.3725	-0.172469	1.42781	0.201754
1432642_at	-0.441497	-0.580839	1.78096	-0.443049
1432692_at	-0.637706	-0.226939	1.76968	-0.468749
1432741_at	-0.463401	-0.325558	1.78131	-0.412967
1432754_at	-0.521895	-0.598354	1.7676	-0.190189
1433173_at	-0.452004	-0.59767	1.77693	-0.454595
1433492_at	-0.14293	-0.0613946	1.6834	-0.584406
1433642_at	-0.508489	-0.296732	1.77746	-0.382693
1434024_at	-0.627622	-0.194758	1.76069	-0.587313
1434150_a_at	-0.572803	0.362379	1.60321	-0.710366
1434167_at	-1.25441	-0.166817	1.5222	0.144992
1434365_a_at	-0.136681	-0.0828891	1.68536	-0.560093
1434795_at	-1.07012	-0.14035	1.62417	0.0294236
1434873_a_at	-0.517062	-0.563878	1.75619	-0.111246
1434912_at	-0.171551	-1.03129	1.66562	-0.1182
1435042_at	-0.0687829	-0.452564	1.70452	-0.287344
1435098_at	-0.657579	-0.256283	1.72729	-0.100491
1435111_at	-0.511664	-0.256639	1.77692	-0.560118
1435116_at	0.0760245	0.290218	1.44989	-0.62642
1435222_at	-0.323745	-0.795257	1.7437	-0.195896
1435234_at	0.446358	-0.210928	1.38382	-0.294671
1435244_at	-1.21734	-0.256519	1.55301	0.0969926
1435366_at	0.16361	0.414745	1.37539	-0.955223
1435402_at	-0.643584	-0.500804	1.72263	-0.605633
1435425_at	-0.0855732	-0.4928	1.74652	-0.491309
1435426_s_at	-0.206318	-0.324584	1.75875	-0.563468
1435438_at	-0.47289	-0.638645	1.77155	-0.408438
1435576_at	-0.5906	-0.505462	1.7271	0.0113652
1435583_at	-0.0102231	-0.287223	1.57026	-1.20283
1435621_at	-0.448536	0.0446179	1.69929	-0.460246
1435698_at	-0.306217	-0.584138	1.61879	0.218546
1435700_at	-0.0449644	0.147425	1.57586	-0.633575
1436020_at	-0.862493	-0.232131	1.65161	0.121058
1436070_at	-0.452253	-1.41944	1.16941	0.0625889
1436269_s_at	-0.661214	0.0832713	1.7077	-0.537977
1436441_at	-0.507842	-0.211742	1.75078	-0.291594
1436577_at	-0.246116	-0.727843	1.76018	-0.358619
1436633_at	-0.80883	-0.75155	1.65697	0.0757052
1436894_at	-0.258206	-0.575664	1.76541	-0.305519
1437004_at	-0.491271	-0.46559	1.78605	-0.478289
1437101_at	-0.865894	-0.483867	1.7168	-0.209537
[truncated: 687 more rows]
