# Supplementary material for: Genetic Variations Strongly Influence Phenotypic Outcome in the Mouse Retina
Source: PLoS One. 2011 Jul 14;6(7):e21858. doi: 10.1371/journal.pone.0021858 (PMC3136482; doi:10.1371/journal.pone.0021858)
Supplement: Table S3 — Microarray Data for Probes Correlating to Top Scoring Gene Networks. Microarray data is shown in fold change (relative to C57BL6/J) for each strain at both E18.5 and P30.5 time points for each of the three top scoring 3098 gene derived networks. (XLS) [file pone.0021858.s004.xls]

## Sheet: Network1
Microarray Data for Probes Correlating to 3098 Gene Set Derived Network 1
Gene Symbol	Gene Name	NOD.NON-H2-NB1 E18.5 Fold Change (vs C57BL6/J)	AKR/J E18.5 Fold Change (vs C57BL6/J)	CAST/EiJ E18.5 Fold Change (vs C57BL6/J)	NOD.NON-H2-NB1 P30.5 Fold Change (vs C57BL6/J)	AKR/J P30.5 Fold Change (vs C57BL6/J)	CAST/Eij P30.5 Fold Change (vs C57BL6/J)
ABCC8	ATP-binding cassette, sub-family C (CFTR/MRP), member 8	1.14422	1.08471	1.11794	1.00675	1.14998	0.74453
ASH2L	ash2 (absent, small, or homeotic)-like (Drosophila)	0.978016	0.947692	1.11611	1.27557	1.15925	1.35611
ATF7IP2	activating transcription factor 7 interacting protein 2	1.07061	1.08607	1.3971	1.00691	0.959511	1.05187
CDC42BPG	CDC42 binding protein kinase gamma (DMPK-like)	0.924029	0.781526	0.971822	1.27372	1.0498	1.06656
CPLX1	complexin 1	1.01943	0.672738	0.954469	0.776673	0.962444	1.02531
		1.00074	0.915874	1.00981	1.01776	1.13374	1.19119
CXXC1	CXXC finger 1 (PHD domain)	1.00822	0.880082	1.11149	1.05678	0.928079	1.02843
		0.99975	0.627428	1.02568	1.30273	0.962287	1.35243
GABPA	GA repeat binding protein, alpha	0.959167	0.869416	1.05346	1.0895	0.892054	1.33301
		1.07836	0.967763	1.35942	1.07318	0.915135	1.42634
GABPB2	GA repeat binding protein, beta 2	0.654308	0.99166	0.534316	0.559246	0.82235	0.696882
		0.800873	0.718545	0.835359	0.849049	0.774972	0.837548
		1.04466	0.897486	1.26087	1.05339	0.852597	1.1026
GABPB1	GA repeat binding protein, beta 1	0.982624	0.996264	1.06942	1.13403	1.15849	1.72158
		0.953843	1.02309	1.01716	0.915722	1.01045	1.04277
GJD2	gap junction protein, delta 2	1.02054	0.910233	1.14463	1.23972	0.941604	1.44473
		0.822451	0.46788	0.751592	1.02211	0.870676	1.15174
HCFC1	host cell factor C1	0.97577	0.964039	0.999241	0.970325	1.32488	1.1935
		1.00037	1.01184	1.02865	0.867857	1.03656	0.959476
HCFC2	host cell factor C2	1.09362	1.10831	1.08889	1.5087	1.3535	1.0599
		1.33221	1.24552	0.866119	2.59218	2.07593	0.943526
		0.681684	0.730891	0.909187	0.796429	0.789848	0.948264
HCFC1R1	host cell factor C1 regulator 1 (XPO1-dependent)	1.35091	1.42638	1.66385	1.04618	1.07464	1.46508
JMJD3	Jumonji domain containing 3, mRNA (cDNA clone IMAGE:1378940)	1.13009	0.751096	0.952583	0.912813	0.714123	0.974775
		0.79641	0.77307	0.643021	0.939397	0.946024	0.90768
		1.17759	0.791973	1.05454	0.850557	0.768549	1.00399
KLF16	Kruppel-like factor 16	1.19237	1.06814	1.48131	0.988811	1.18797	1.54278
MAT2B	methionine adenosyltransferase II, beta	0.906444	0.980864	0.981935	1.29483	1.25584	1.18536
MEN1	multiple endocrine neoplasia 1	0.93081	0.920963	1.08602	1.05058	1.02295	1.1627
		0.74448	0.80801	0.901899	1.15754	0.966891	1.40176
MIER1	mesoderm induction early response 1 homolog (Xenopus laevis	0.976953	1.08215	1.08101	1.02708	0.933747	1.04936
		0.826179	0.82756	0.462148	1.36561	1.19301	0.604684
MLL3	myeloid/lymphoid or mixed-lineage leukemia 3	0.846508	0.845506	0.593632	0.710335	0.708771	0.456255
		0.801951	0.843876	0.87108	0.840369	0.880186	0.794737
		1.10081	0.95969	0.956274	0.930148	0.842944	0.851183
		0.898776	0.923344	0.809481	0.797847	0.89018	0.697361
MYST1	MYST histone acetyltransferase 1	0.994178	0.778662	1.00496	1.30709	0.944436	1.19147
OXTR	oxytocin receptor	1.18092	1.80142	1.35107	1.05117	1.04529	1.0246
PAXIP1	PAX interacting (with transcription-activation domain) protein 1	0.864786	0.83059	0.994866	0.871415	0.790262	0.900172
		0.861524	0.869662	1.01835	0.965423	1.02844	0.981661
		0.88099	0.742343	0.800045	0.974324	0.881483	0.974795
		0.918372	0.874726	1.09309	0.972289	0.916942	0.971006
POGZ	pogo transposable element with ZNF domain	0.962195	0.934632	0.930655	0.805117	0.871699	0.695025
		1.00592	0.792296	1.02553	0.88976	0.715759	0.785643
		1.06122	1.0346	1.18254	1.12921	1.07788	1.52638
PSIP1	PC4 and SFRS1 interacting protein 1	0.854934	0.710868	0.825501	0.988916	0.900112	1.05303
		0.985411	0.578687	0.902375	0.923462	0.682743	1.24609
RBBP5	retinoblastoma binding protein 5	0.987712	0.859276	1.06858	1.03966	1.1201	1.14144
ROBO4	roundabout homolog 4 (Drosophila)	1.11125	1.72306	1.47483	1.00672	1.10986	1.16153
SETD1A	SET domain containing 1A	1.14563	1.00564	1.0957	1.01076	1.13803	1.18863
		0.579725	0.669555	0.685941	1.04545	1.12445	1.28465
SP1	trans-acting transcription factor 1	1.22616	1.22529	0.847174	1.13303	1.07322	0.740497
		1.14844	1.23651	1.06887	1.10638	0.977219	1.00126
		1.01857	0.930495	0.98085	0.977328	0.981299	1.03367
UTX	ubiquitously transcribed tetratricopeptide repeat gene, X chromosome	1.39475	0.685883	1.34009	1.44775	0.668914	1.51311
		1.34766	0.809651	1.1339	1.28603	0.626034	1.1549
		1.24882	0.685693	0.965431	1.03058	0.670965	0.925564
WDR5	WD repeat domain 5	0.965074	0.896758	0.934648	1.153	0.988366	1.01959
		1.02118	0.99812	1.40637	0.949178	1.02169	1.3491
WDR5B	WD repeat domain 5B	0.972165	0.918421	1.15904	1.39735	1.20583	1.49258

## Sheet: Network2
Microarray Data for Probes Correlating to 3098 Gene Set Derived Network 2
Gene Symbol	Gene Name	NOD.NON-H2-NB1 E18.5 Fold Change (vs C57BL6/J)	AKR/J E18.5 Fold Change (vs C57BL6/J)	CAST/EiJ E18.5 Fold Change (vs C57BL6/J)	NOD.NON-H2-NB1 P30.5 Fold Change (vs C57BL6/J)	AKR/J P30.5 Fold Change (vs C57BL6/J)	CAST/Eij P30.5 Fold Change (vs C57BL6/J)
AJAP1	Adherens junction associated protein 1, mRNA (cDNA clone MGC:182386 IMAGE:9056280)	1.03875	0.891389	1.42614	1.02743	1.34839	1.19523
		0.97841	0.964205	1.03696	1.06765	1.01792	0.985424
CELSR3	cadherin, EGF LAG seven-pass G-type receptor 3 (flamingo homolog, Drosophila)	1.00147	0.69082	0.988834	1.13724	1.05495	0.978397
COL14A1	collagen, type XIV, alpha 1	1.40481	13.8457	1.75534	1.05014	1.16262	1.20437
COL17A1	collagen, type XVII, alpha 1	0.575757	4.01192	1.49827	1.38772	0.694134	0.817013
DDX27	DEAD (Asp-Glu-Ala-Asp) box polypeptide 27	1.03874	0.811281	1.4285	1.20339	0.858569	1.40299
DNTTIP1	deoxynucleotidyltransferase, terminal, interacting protein 1	0.802337	0.549238	0.564453	1.15236	0.770241	1.05268
		0.989983	0.87562	1.28995	1.16961	1.07681	1.31516
DST	dystonin	0.941609	0.866897	1.32558	0.787631	0.824323	1.01147
		1.1791	3.68256	3.03742	1.09024	0.89758	1.06669
		0.842807	0.7993	1.16637	0.928683	0.932884	1.09432
ELAVL3	ELAV (embryonic lethal, abnormal vision, Drosophila)-like 3 (Hu antigen C)	0.797642	0.772893	0.857759	0.773229	0.970505	1.10103
		0.945592	0.577448	0.754391	0.947975	1.00024	0.830944
ENOPH1	enolase-phosphatase 1	0.892304	0.822666	0.984533	1.16223	1.10132	1.12748
		0.78816	0.786458	0.709365	1.1253	1.10857	1.03479
FAM101B	family with sequence similarity 101, member B	0.941084	2.56919	1.27007	0.910015	1.16554	0.975591
		1.00376	4.31058	1.69235	0.783997	1.29315	0.753358
FSD1	fibronectin type 3 and SPRY domain-containing protein	1.12099	0.78402	1.04294	1.07126	1.08474	1.11283
GTF3A	general transcription factor III A	1.05304	1.13486	0.992447	1.1094	1.02874	0.947893
HAPLN1	hyaluronan and proteoglycan link protein 1	1.0111	2.92534	1.36592	1.004	1.04848	1.09748
IGF2BP3	insulin-like growth factor 2 mRNA binding protein 3	1.18432	1.36521	1.02061	1.02232	1.06442	1.35693
		1.12115	1.22737	1.24828	1.01841	0.779135	1.61768
		1.27677	1.64572	1.83171	0.797078	0.845854	0.848414
LGALS4	lectin, galactose binding, soluble 4	0.913926	0.761908	0.593505	1.04236	1.02269	0.425033
LOH12CR1	loss of heterozygosity, 12, chromosomal region 1 homolog (human)	0.912203	0.768532	0.983917	1.09065	1.10144	1.09834
MBD5	methyl-CpG binding domain protein 5	1.00379	0.894605	1.30018	0.937425	0.913526	1.06665
		0.878316	0.649852	0.801372	0.91488	0.926989	1.1952
		1.1392	1.02212	1.04661	0.892545	0.814849	1.07033
MMP9	matrix metallopeptidase 9	0.85369	0.96293	0.830061	0.609706	0.948271	0.825236
		0.987921	0.968065	0.926432	0.818796	1.14734	1.04407
NEFH	neurofilament, heavy polypeptide	0.771648	0.65212	0.576859	0.893417	0.819659	0.478166
NEFM	neurofilament, medium polypeptide	0.988332	0.690859	0.976251	0.781697	0.752325	0.75914
PHPT1	phosphohistidine phosphatase 1	1.0843	1.29046	0.731917	1.02091	1.11202	0.679402
PPP1R16A	protein phosphatase 1, regulatory (inhibitor) subunit 16A	0.976721	0.88302	1.11856	1.09358	1.09519	1.18557
		0.891271	0.894722	1.01495	1.13896	1.13727	1.26465
PSG16	pregnancy specific glycoprotein 16	0.910165	0.684923	0.701823	0.995209	1.09555	1.68435
PUF60	poly-U binding splicing factor 60	1.08879	0.822068	0.625844	0.993627	0.919518	0.857327
RGMA	RGM domain family, member A	1.07766	1.3426	1.57371	0.929014	1.26609	1.28029
RPS25	ribosomal protein S25	1.29301	0.850956	1.65252	1.83017	1.11351	2.11924
SAP30BP	SAP30 binding protein	1.02182	0.8243	0.954998	1.14315	1.01412	1.16314
		0.909434	0.914855	1.48309	1.20647	1.2156	2.08354
SARS2	seryl-aminoacyl-tRNA synthetase 2	0.986721	0.996406	1.01518	1.30525	1.14651	1.43621
SF3A3	splicing factor 3a, subunit 3	1.01646	0.746851	1.06544	0.999128	0.939554	1.09415
		0.942623	0.804277	0.989951	1.08622	0.97338	1.04485
SGSM2	small G protein signaling modulator 2	1.29593	1.06974	1.56175	1.20727	1.41092	1.26047
TROVE2	TROVE domain family, member 2	1.11877	0.934138	0.784597	1.17804	0.838119	0.561287
		0.746387	0.750527	0.183905	0.77471	0.732339	0.129523
		0.984475	0.831379	0.664976	0.945347	0.816738	0.328412
UGP2	UDP-glucose pyrophosphorylase 2	1.08411	1.43253	1.03607	1.10982	1.19105	0.844501
		1.29448	1.63382	1.60315	1.11397	1.05392	1.1493
		1.22842	1.39754	0.868953	0.983666	1.10212	0.734268
		1.07531	1.51941	1.33386	1.04956	1.17417	1.21184

## Sheet: Network3
Microarray Data for Probes Correlating to 3098 Gene Set Derived Network 3
Gene Symbol	Gene Name	NOD.NON-H2-NB1 E18.5 Fold Change (vs C57BL6/J)	AKR/J E18.5 Fold Change (vs C57BL6/J)	CAST/EiJ E18.5 Fold Change (vs C57BL6/J)	NOD.NON-H2-NB1 P30.5 Fold Change (vs C57BL6/J)	AKR/J P30.5 Fold Change (vs C57BL6/J)	CAST/Eij P30.5 Fold Change (vs C57BL6/J)
CAND1	cullin associated and neddylation disassociated 1	0.952025	0.970696	1.32904	0.92488	0.920401	1.08349
		1.01108	1.07346	1.21238	1.01899	1.04067	1.13798
		1.11974	1.00164	1.2142	0.986298	1.0589	1.04535
		1.02364	0.926252	1.35765	0.964232	1.10259	1.34697
CDKN1B	cyclin-dependent kinase inhibitor 1B	0.875737	0.630676	0.375482	0.871013	0.687489	0.496198
		0.677736	0.917501	0.674804	0.683084	0.95386	0.762295
CDT1	chromatin licensing and DNA replication factor 1	1.01582	0.753235	1.10288	1.09191	1.67875	3.29078
		1.05045	0.746127	1.09401	1.08365	1.44717	3.55963
COPS2	COP9 (constitutive photomorphogenic) homolog, subunit 2 (Arabidopsis thaliana)	1.13214	1.28868	1.05963	1.21052	1.03436	1.08403
		1.13242	1.16327	1.30203	1.08025	0.90725	1.34247
COPS3	COP9 (constitutive photomorphogenic) homolog, subunit 3 (Arabidopsis thaliana)	0.941991	0.956833	1.06676	1.04929	1.08429	1.1205
COPS4	COP9 (constitutive photomorphogenic) homolog, subunit 4 (Arabidopsis thaliana)	1.07425	1.02177	1.12207	1.00343	0.874917	1.26978
COPS5	COP9 (constitutive photomorphogenic) homolog, subunit 5 (Arabidopsis thaliana)	1.02109	0.811883	0.896288	0.905846	0.567794	0.76147
COPS6	COP9 (constitutive photomorphogenic) homolog, subunit 6 (Arabidopsis thaliana)	1.00122	0.932112	1.01831	1.17234	1.1335	1.1418
		1.00129	0.958911	0.457978	1.1307	1.1193	0.413122
COPS8	COP9 (constitutive photomorphogenic) homolog, subunit 8 (Arabidopsis thaliana)	0.969262	1.03464	1.15404	1.10364	1.06138	1.22889
COPS7A	COP9 (constitutive photomorphogenic) homolog, subunit 7a (Arabidopsis thaliana)	1.02419	1.05346	1.14627	0.883851	0.923614	1.07161
		0.924901	1.06934	1.13449	1.02803	0.961382	1.35338
COPS7B	COP9 (constitutive photomorphogenic) homolog, subunit 7b (Arabidopsis thaliana)	0.983662	0.88573	0.71869	0.958002	0.799663	0.66112
		0.981392	0.948205	1.34856	1.16012	1.177	1.64556
CUL4A	cullin 4A	0.926584	0.944625	1.04474	1.23493	0.991937	1.06852
CUL4B	cullin 4B	0.928545	0.896074	0.942408	1.07752	1.11842	1.08993
		0.971963	1.25207	1.00044	0.984303	1.11524	0.84946
DACH2	dachshund 2 (Drosophila)	0.819117	0.739196	0.918218	1.01919	1.01694	1.15034
		0.714668	0.858507	0.927487	0.856533	1.12755	1.11792
DIS3L2	DIS3 mitotic control homolog (S. cerevisiae)-like 2	0.859478	0.736228	1.18849	1.00424	1.13788	1.08968
		1.00516	0.585862	0.892841	1.1609	0.878246	1.3185
		0.928129	0.783968	0.905344	0.973857	1.02096	1.1073
DTL	denticleless homolog (Drosophila)	1.50343	0.55908	1.2324	1.00866	0.978582	1.08378
		1.0813	0.766498	2.38344	1.04815	1.12074	0.961578
		0.812118	0.536274	0.273255	1.05522	1.08609	1.03
		0.5904	0.526796	0.486004	0.815628	1.11796	0.967919
		0.847256	0.594163	0.690717	1.09295	1.10893	1.43316
ESRRG	estrogen-related receptor gamma	0.807748	0.586553	0.645458	0.88793	0.835583	0.716295
		1.06312	0.924739	0.689593	0.84571	0.741355	0.993908
FBXO7	F-box protein 7	0.85959	0.766668	0.76396	1.02882	1.01729	0.968635
GFER	growth factor, erv1 (S. cerevisiae)-like (augmenter of liver regeneration)	0.865541	0.871771	1.52676	0.93129	0.983119	1.60885
		1.27179	1.16138	1.12668	1.08981	1.09612	1.14177
GRWD1	glutamate-rich WD repeat containing 1	0.929531	1.04465	1.32229	1.38489	1.21132	1.34847
		1.07733	1.03234	1.42774	1.17034	1.05956	1.1877
		1.06125	1.09346	1.43873	1.22264	1.25541	1.25194
MLF1	myeloid leukemia factor 1	0.802673	1.62228	1.33867	1.51578	1.1285	2.13267
RCBTB2	regulator of chromosome condensation (RCC1) and BTB (POZ) domain containing protein 2	0.910901	0.758242	1.15685	1.0333	0.963182	1.12139
		1.34068	1.2527	0.844582	1.17367	1.21133	1.15159
		0.826704	0.613132	0.836233	1.38517	0.852458	1.02299
		1.14268	0.7917	0.811498	0.990387	0.931941	0.802018
		0.739255	1.7824	0.900046	0.986128	1.12335	0.982626
RCHY1	ring finger and CHY zinc finger domain containing 1	0.917554	1.18721	1.07373	1.09892	1.14672	1.07011
RNF123	ring finger protein 123	1.11828	0.908823	1.84312	0.583987	0.650349	0.347517
SCYL1	SCY1-like 1 (S. cerevisiae)	0.988435	0.742088	1.16151	1.27222	0.898145	1.26801
		1.0018	0.99742	1.05646	1.08561	0.977162	1.25014
		0.967103	1.12939	1.22191	1.14632	1.05845	1.46071
SPDYA	speedy homolog A (Xenopus laevis)	0.697102	0.659546	1.46957	1.03989	1.08366	1.56534
		0.850216	0.856371	0.939331	1.11955	1.06433	1.34011
STK40	serine/threonine kinase 40	0.992419	1.08372	1.01769	1.03875	0.969315	0.998002
UBAC1	ubiquitin associated domain containing 1	0.99171	1.11413	0.970028	1.09805	1.04555	0.938789
WDR26	WD repeat domain 26	0.857803	0.983122	1.21213	0.853038	1.09978	1.2036
		1.20062	1.00553	1.3587	1.22881	0.864551	0.963978
		1.03058	1.20303	1.04148	1.42492	1.27918	1.04424
WDR40A	WD repeat domain 40A	0.969764	0.994541	1.20579	1.03977	1.16522	1.18276
		0.85403	0.7714	0.953691	1.2769	1.44937	1.44562
		0.900577	0.911459	0.968747	0.977373	1.04498	1.09648
		0.781782	0.602196	0.807135	1.2789	0.85363	1.21831
WDR8	WD repeat domain 8	0.981728	0.879947	0.783293	1.0307	1.00757	0.988245
WIPI2	WD repeat domain, phosphoinositide interacting 2	0.855563	0.97896	0.793231	0.938833	0.960654	0.764511
		1.04897	0.89278	1.19466	1.25684	1.15497	1.21479
		0.903986	0.768552	1.04249	1.0483	1.01176	1.67847
