# Supplementary material for: Genetic Variations Strongly Influence Phenotypic Outcome in the Mouse Retina
Source: PLoS One. 2011 Jul 14;6(7):e21858. doi: 10.1371/journal.pone.0021858 (PMC3136482; doi:10.1371/journal.pone.0021858)
Supplement: Table S4 — Microarray Data for Probes Correlating to 120 Gene Networks. Microarray data is shown in fold change (relative to C57BL6/J) for each strain at both E18.5 and P30.5 time points for each of the three top scoring 120 gene derived networks. (XLS) [file pone.0021858.s005.xls]

## Sheet: Network 1
Microarray Data for Probes Correlating to 120 Gene Set Derived Network 1
Gene Symbol	Gene Name	NOD.NON-H2-NB1 E18.5 Fold Change (vs C57BL6/J)	AKR/J E18.5 Fold Change (vs C57BL6/J)	CAST/EiJ E18.5 Fold Change (vs C57BL6/J)	NOD.NON-H2-NB1 P30.5 Fold Change (vs C57BL6/J)	AKR/J P30.5 Fold Change (vs C57BL6/J)	CAST/Eij P30.5 Fold Change (vs C57BL6/J)
Med1	Mediator complex subunit 1 (Med1), transcript variant 2, mRNA	2.24	0.79	0.28	2.08	0.9	0.24
		1.16	1.84	0.85	1.42	1.2	0.29
Kif4	Kinesin family member 4 (Kif4), mRNA	1.24	6.27	1.74	0.82	0.82	0.85
		1.62	15.8	4.39	0.7	0.52	0.86
Rbl1	P68 (p107) mRNA, splice variant	1.05	0.22	0.2	1.01	0.86	0.99
		0.6	0.68	0.47	1.02	0.78	0.83
Ncoa2	Nuclear receptor coactivator 2 (Ncoa2), transcript variant 1, mRNA	0.92	0.9	1.14	0.83	0.82	1.29
Thrap3	Thyroid hormone receptor associated protein 3 (Thrap3), mRNA	1.37	0.91	0.06	1.29	0.96	0.08
Prrx1	Paired related homeobox 1 (Prrx1), transcript variant 1, mRNA	1.87	24.75	2.39	0.87	0.89	0.72
		1.66	17.53	4.02	1.03	1.02	1.1
Sfrp1	Secreted frizzled-related protein 1, mRNA (cDNA clone MGC:37430 IMAGE:4982195)	4.34	8.86	3.69	1.4	2.48	1.15
		0.92	2.4	3.78	0.5	0.93	0.94
Opn1sw	Opsin 1 (cone pigments), short-wave-sensitive (color blindness, tritan), mRNA (cDNA clone MGC:28865 IMAGE:4511808)	0.84	0.63	0.98	1.07	0.81	0.6
Tle4	Groucho-related protein 4 (Grg4)	1.37	2.82	2.32	1.62	2.28	3.2
Nfatc2	Transcription factor NFAT1-D	0.91	1.56	1.16	1.6	1.79	2.07
Gng2	Guanine nucleotide binding protein (G protein), gamma 2, mRNA (cDNA clone MGC:36070 IMAGE:5150203)	1.08	0.59	0.06	1	1.17	0.09
		0.97	0.59	0.17	1.12	1.41	0.26
Itgb5	Integrin beta 5 (Itgb5), transcript variant 2, mRNA	0.91	1.16	0.04	1.12	1.43	0.09
		0.93	1.27	0.11	1.04	1.41	0.2
		0.92	1.15	0.03	1.13	1.29	0.05
Foxc1	Forkhead box C1 (Foxc1), mRNA	1.16	10.02	2.04	0.83	0.97	0.82
		1.07	5.91	2.55	0.86	1.11	0.93
Cd151	Transcribed locus	1.41	2.26	5.46	0.91	1.38	2.74
		1.43	2.15	5	0.93	1.5	3.2
Rarb	Retinoic acid receptor, beta, mRNA (cDNA clone MGC:100104 IMAGE:30608242)	1.18	2.14	2.56	1.14	1.01	1.03
Rarg	Retinoic acid receptor, gamma, mRNA (cDNA clone MGC:11555 IMAGE:3154037)	1.19	2.61	1.91	1.15	1.36	1.41
Nr2c1	Orphan receptor (TR2)	1	0.98	0.42	1.05	1.47	0.42
Nsd1	Nuclear receptor-binding SET-domain protein 1 (Nsd1), mRNA	0.53	0.58	0.27	0.94	0.91	0.54
Sema3b	Sema domain, immunoglobulin domain (Ig), short basic domain, secreted, (semaphorin) 3B (Sema3b), transcript variant 2, mRNA	1.98	3.38	2.88	1.2	1.37	1.25
		2.59	6.39	5.55	0.82	1.58	0.96
Nrip1	Receptor interacting protein 140	0.88	0.96	0.36	0.64	0.76	0.28
		0.87	0.95	0.11	0.75	0.88	0.07
Nr2c2	CD-1 orphan receptor TAK1 (TAK1)	0.62	0.86	0.71	0.54	0.87	0.58
		0.41	0.69	0.29	0.45	0.49	0.34

## Sheet: Network 2
Microarray Data for Probes Correlating to 120 Gene Set Derived Network 2
Gene Symbol	Gene Name	NOD.NON-H2-NB1 E18.5 Fold Change (vs C57BL6/J)	AKR/J E18.5 Fold Change (vs C57BL6/J)	CAST/EiJ E18.5 Fold Change (vs C57BL6/J)	NOD.NON-H2-NB1 P30.5 Fold Change (vs C57BL6/J)	AKR/J P30.5 Fold Change (vs C57BL6/J)	CAST/Eij P30.5 Fold Change (vs C57BL6/J)
Scmh1	Sex comb on midleg homolog 1 (Scmh1), mRNA	0.87	0.64	0.42	0.84	0.66	0.48
		0.14	0.68	0.1	0.13	0.82	0.15
Tle1	Transducin-like enhancer of split 1, homolog of Drosophila E(spl) (Tle1), mRNA	1.9	0.81	1.44	1.87	0.97	2.13
Rab21	Rab21	0.96	0.8	2.31	1.12	1.02	2.51
Rpgrip1	Retinitis pigmentosa GTPase regulator interacting protein 1, mRNA (cDNA clone IMAGE:4504262)	0.46	0.34	0.25	0.98	0.6	0.7
		0.41	0.32	0.2	0.89	0.54	0.54
Crabp1	Cellular retinoic acid binding protein I (Crabp1), mRNA	0.9	0.45	0.81	1.18	1.41	2.45
Vsx1	Transcription factor VSX1 (Vsx1)	1.27	0.98	1.3	0.5	1.26	0.91
Mitf	Microphthalmia-associated transcription factor (Mitf), transcript variant 2, mRNA	2.84	6.3	6.87	1.09	1.51	1
Trp53bp1	Transformation related protein 53 binding protein 1, mRNA (cDNA clone MGC:30704 IMAGE:3979746)	0.05	0.04	0.05	0.07	0.07	0.08
		0.04	0.04	0.04	0.07	0.07	0.07
Rai14	Retinoic acid induced 14 (Rai14), mRNA	0.54	0.99	0.19	0.56	0.77	0.4
		1.32	0.9	0.29	1.07	1.09	0.84
Retsat	Retinol saturase (all trans retinol 13,14 reductase) (Retsat), mRNA	1.2	1.11	8.03	1.85	1.35	6.18
		0.54	1.12	0.95	0.35	0.97	0.51
Nisch	Imidazoline receptor I-1-like protein	1.09	0.74	0.06	0.92	0.7	0.08
		1.01	0.67	0.14	1.07	0.94	0.24
Rab37	RAB37, member of RAS oncogene family (Rab37), mRNA	1.07	1.15	1.18	1.36	1.82	0.9
Rgs9	Regulator of G-protein signaling 9-2 isoform (RGS9)	1.03	0.68	0.58	1.38	0.61	0.1

## Sheet: Network 3
Microarray Data for Probes Correlating to 120 Gene Set Derived Network 3
Gene Symbol	Gene Name	NOD.NON-H2-NB1 E18.5 Fold Change (vs C57BL6/J)	AKR/J E18.5 Fold Change (vs C57BL6/J)	CAST/EiJ E18.5 Fold Change (vs C57BL6/J)	NOD.NON-H2-NB1 P30.5 Fold Change (vs C57BL6/J)	AKR/J P30.5 Fold Change (vs C57BL6/J)	CAST/Eij P30.5 Fold Change (vs C57BL6/J)
Spata5l1	spermatogenesis associated 5-like 1	0.25	0.29	0.35	0.2	0.22	0.26
Sox30	SRY-box containing gene 30	1.07	0.91	0.94	10.57	1.03	1.03
Crxos1	Egam-1C	0.76	0.5	0.89	1.09	0.54	1.47
Jag1	Jagged1	1.07	1.27	3.03	2.91	0.96	2.05
Sema3c	Sema domain, immunoglobulin domain (Ig), short basic domain, secreted, (semaphorin) 3C	4.32	30.85	11.94	0.94	3.55	0.84
Zfp365	Zinc finger protein 365	1.08	1.12	1.25	2.36	2.26	2.55
Rbp3	Retinol binding protein 3, interstitial	0.33	0.59	0.33	0.13	0.59	0.09
Abcd2	ATP-binding cassette, sub-family D (ALD), member 2	0.44	0.66	0.74	0.5	0.85	0.86
Rorb	RAR-related orphan receptor beta (Rorb), transcript variant 2	1.07	0.66	1	0.61	0.44	1.34
		0.88	0.4	0.06	0.5	0.43	0.06
Fbxo2	F-box protein 2	0.9	0.31	0.74	0.97	0.96	1.21
Fbxo9	F-box protein 9	0.97	0.97	1.31	1.12	1.24	1.98
